# Supplementary material for: Repeated translocation of a gene cassette drives sex-chromosome turnover in strawberries
Source: PLoS Biol. 2018 Aug 27;16(8):e2006062. doi: 10.1371/journal.pbio.2006062 (PMC6128632; doi:10.1371/journal.pbio.2006062)
Supplement: S1 Data — (FAS) [file pbio.2006062.s015.fas]

#S1 Data. Alignment of RPP0W and homologs used for phylogenetic analysis (S6 Fig).
>Gene11557
ATGGGAAAGCTCTCCAAAGCCGAGAAGAAGATCAACTACGATGCCAAGCTCTGCAAGCAC
CTCGACGAGTACGGCCAGATTCTCATCGTCGCCGCCGATAACGTCGGCTCGAATCAGCTC
CAGAACATCCGTCAGGGTTTACGTGGCCACTCGGTCGTTCTTATGGGGAAGAACACCATG
ATGAAGAGGTCCATCAAGATCCATGCAGAGAAGACCCGTAACGATGCTATTCTCAACCTC
GTCCCCCTCCTCGTGGGAAATGTGGGTCTGATCTTCACCAAGGGTGATTTGAAAGAAGTG
AAAGAAGAGGTTGCTAAGTACAAGGTTGGGGCTCCTGCTCGTGTGGGATTGGTTGCTCCA
GTTGATGTTGTTGTTCCTCCGGGCAACACAGGACTCGATCCATCTCAGACCTCTTTCTTC
CAGGTGCTTAATATTCCAACCAAGATTAACAAGGGAACTGTGGAAATCATAACCCCTGTT
GAACTTATTAAGAAGGGTGACAAGGTTGGGTCTTCCGAGGCTGCATTGCTTTCTAAGCTT
GCGATTAGGCCATTCTCTTATGGTCTTGTTGTTCAGATGGTGTATGACAATGGTTCTGTC
TTCAGCCCAGAGGTGCTTGATCTTACTGAGGAAGATCTCGCCGTCAAGTTTGCTTCTAGT
GCCTCCAATGTCGCAGCATTGGCATTGGCCATTTCGTACCCAACAGTTGTAGCTGCACCA
CATATGTTCCTCAATGCCTACAAGAACGTCTTGGCAGTTGCTGTTGCTACCGAGTTTTCC
TTCCCTCAAGCAGATAAGGTCAAGGAGTATCTCAAGGATCCTTCCAAGTTTGCNNNTGCT
TTGGCTGCTCCTGCAGCTGCTACAGGCGGCGCTGCTGCCCCTGCGGCGGCTGCTNNNAAG
GAAGCGAAGAAGGAAGAGCCTGCTGAGGAATCAGATGAGGACATGGGTCTCGGGTTGTTC
GATTAA
>Gene26546
ATGGGCAAGCTATCGAAGGCCGATAAGAAGACCAACTACGACGCCAAGCTCTGCAAGCTC
TTGGACGACTATGGCCAGGTTCTCGTTGTCGCCGCCGATAACGTGGGCTCCACTCAGCTC
CAGAACATCCGCAAAGGTCTCCGTGGGGACTCCACAGTCCTCATGGGGAAGAATACCATG
ATGAAGAGAAGCATAAAGATTCATGCTGCCAGGACCGGTAACGATGCTTACCTCAGCCTC
GTTCCCCTCCTTGTGGGTAATGTTGGTTTGATCTTCACCAAGGGTGATTTGAAGGAAGTC
AGAGAGGAGGTTGCTAAGTACAAGGTTGGAGCTCCTGCTCGTGTAGGTTTGGTTGCTCCC
ATTGATGTCGTTGTTCCTCCTGGTAACACCGGTCTCGACCCATCCCAGACCTCTTTCTTC
CAGGTCCTTAACATCCCTACCAAGATTAACAAGGGTACTGTGGAAATCATTATGCCTGTT
GAACTTATCAAGAAGGGTGACAAGGTTGGATCTTCTGAGGCTGCCCTTCTTGCCAAGCTT
GGGATCAGGCCATTCTCTTATGGTCTTGTTGTCCAGATGGTGTATGACAATGGATCTGTC
TTCAGCCCAGAGGTGCTTGATCTTACTGAGGATGATCTCATGATTAAGTTTGCTTCTGGT
GTCTCCAATGTCACAGCATTGGCAATGGCCGTTTCCTACCCGACAATTGCGGCTGCACCA
CACATGTTCCTCAATGCCTACAAGAATGTGCTGGCAATTGCTGTGGCTACTGAGTATTCC
TTCCCCCAAGCTGACAAGGTCAAGGAGTATCTTGAGGATCCATCCAAATTTGCGGTTGCC
GTGGCTGCTCCTGCTGCAGCTGCTAGTGGTACTGCTGGCCAGGCTGCAGCTGCTNNNGAG
GAAGCAAAGAAGGAAGAGCCTGCTGAAGAGTCGGATGATGATATTGGATATAGCTTGTTT
GACTAG
>Gene20983
ATGGGCAAGCTATCCAAGGCCGAGAAGAAGATCAACTACGACGCCAAGCTCTGCAGTCTC
TTGGAAGACTATGGCCAGGTCCTCATCGTCGCCGCCGATAACGTGGGCTCCACTCAGCTG
CAGAACATCCGCAAAGGTCTACGTGGCGACTCGACTGTTCTCATGGGAAAGAACACCATG
ATGAAGAGGAGTATCAAGATCCATGCCGCCAAGACCGGTAACGATGCTTACCTCAACCTC
GTCCCCCTCCTTGTGGGTAATGTTGGATTGATCTTCACCAAGGGAGATTTGAAGGAAGTC
AGTGAGGAGGTGGCCAAGTACAAGGTTGGAGCTCCTGCTCGTGTTGGTTTGGTTGCTCCC
ATTGATGTCGTTGTTCCTCCTGGCAACACCGGTCTCGACCCATCCCAGACCTCTTTCTTC
CAGGTCTTGAACATCCCCACCAAGATTAACAAGGGTACTGTGGAAATCATTACACCTGTT
GAACTTATCAAGAAGGGTGACAAGGTTGGATCTTCTGAGGCTGCCCTTCTTGCCAAGCTC
GGGATCAGGCCATTCTCTTATGGTCTTGTTGTCCAGATGGTGTATGACAATGGATCTGTC
TTCAGCCCAGAGGTGCTTGATCTTACTGAGGATGATCTCATGATTAAGTTCGCTTCTGGT
GTCTCCAATGTCACAGCATTGGCATTGGCCATTTCCTACCCGACAATTGCGGCTGCACCA
CACATGTTCCTAAATGCCTACAAGAATGTGCTAGCAATTGCTGTGGCAACTGAGTATTCA
TTCCCTCAAGCTGACAAGGTCAAGGAGTATCTGGAGGATCCCTCCAAGTTTGCTGTTGCT
GTGGCCGCTCCTGCTGCAGCTGCCGGTGGCGCTGCTGCCCCTGCTGAAGCTGCCAAGGAG
GAAGCAAAGAAGGAAGAGCCGGCTGAGGAGTCCGACGATGATATGGGATTTAGCTTATTT
GATTAG
>Gene20934
ATGGGCAAGCTATCCAAGGCCGAGAAGAAGATCAACTACGACGCCAAGCTCTGCAGTCTC
TTGGAAGACTATGGCCAGGTCCTCATCGTCGCCGCCGATAACGTGGGCTCCACTCAGCTG
CAGAACATCCGCAAAGGTCTACGTGGCGACTCGACTGTTCTCATGGGAAAGAACACCATG
ATGAAGAGGAGTATCAAGATCCATGCCGCCAAGACCGGTAACGATGCTTACCTCAACCTC
GTCCCCCTCCTTGTGGGTAATGTTGGATTGATCTTCACCAAGGGAGATTTGAAGGAAGTC
AGTGAGGAGGTGGCCAAGTACAAGGTTGGAGCTCCTGCTCGTGTTGGTTTGGTTGCTCCC
ATTGATGTCGTTGTTCCTCCTGGCAACACTGGTCTCGACCCGTCCCAGACCTCTTTCTTC
CAGGTCTTGAACATTCCGACCAAGATTAACAAGGGTACTGTGGAAATCATTACCCCTGTT
GAACTTATCAAGAAGGGTGACAAGGTTGGGTCTTCTGAGGCTGCCCTTCTTGCCAAGCTC
GGGATCAGGCCATTCTCTTATGGTCTTGTTGTCCAGATGGTGTATGACAATGGATCTGTC
TTCAGCCCAGAGGTGCTTGATCTGACTGAGGATGACCTCATGATTAAGTTTGCTTCTGGT
GTCTCCAATGTCACAGCATTGGCATTGGCCATTTCATACCCGACAATTGCGGCCGCACCA
CACATGTTCCTCAATGCCTACAAGAATGTGCTGGCAATTGCTGTTGCTACCGAGTATAGC
TTCCCCCAAGCTGACAAGGTCAAGGAGTATCTGGAGGATCCCTCCAAGTTTGCTGTTTCC
GTGGCTGCTCCTGCTGCAGCTGCTGGTGGAGCCGCTGCCCCTGCTGCAGCCGCTAAAGAG
GAAGCAAAGAAGGAAGAGCCAGCTGAGGAGAGTGACGATGACATGGGCTTTAGCCTGTTC
GACTAG
>Gamma
ATGGGCAAGCTATCCAAGGCCGAGAAGAAGATCAACTACGACGCCAAGCTCTGCAGTCTC
TTGGAAGACTATGGCCAGGTCCTCATCGTCGCCGCCGATAACGTGGGCTCCACTCAGCTG
CAGAACATCCACAAAGGTCTACGTGGCGACTCGACTGTTCTCATGGGAAAGAACACCATG
ATGAAGCGGTCCATCAAAATCCATGCCGCCAAGACCGGTAACGATGCTTACCTCAACCTC
GTCCCCCTCCTTGTGGGTAATGTTGGATTGATCTTCACCAAGGGAGATTTGAAAGAAGTC
AGTGAGGAAGTTGCTAAATACAAGGTTGGAGCTCCTGCTCGTGTTGGTTTGGTTGCTCCC
ATTGATGTTGTTGTTCCTCCTGGTAACACCGGTCTCGACCCGTCCCAGACCTCTTTCTTC
CAGGTCTTGAACATTCCGACCAAGATTAACAAGGGTACTGTGGAAATCATTACCCCTGTT
GAACTTATCAAGAAGGGCGACAAGGTTGGGTCTTCTGAGGCTGCCCTTCTTGCCAAGCTC
GGGATCAGGCCATTCTCTTATGGTCTTGTTGTCCAGATGGTGTATGAGAATGGATCTGTC
TTCAGCCCAGAGGTGCTTGATCTTACTGAGGATGACCTCATGATTAAGTTTGCTTCTGGT
GTCTCCAATGTCACAGCATTGGCATTGGCCATTTCATACCCGACAATTGCGGCTGCACCA
CACATGTTCCTCAATGCCTACAAGAATGTGCTAGCAATTGCTGTGGCAACTGAGTATTCA
TTCCCTGAAGCTGACAAGGTCAAGGAGTATCTGGAGGATCCCTCCAAGTTCGCTGTTGCC
GTGGCCACTCCTGCTGCAGCTGCCGGTGGCGCTGCTGCCCCTGCTGCAGCTGCCAAGGAG
GAAGCAAAGAAGGAAGAGCCGGCTGAGGAGTCCGATGAGGATATGGGATTTAGCTTATTT
GATTAG
>Beta
ATGGGCAAGCTATCCAAGGCCGAGAAGAAGATCAACTACGACGCCAAGCTCTGCAGTCTC
TTGGAAGACTATGGCCAGGTCCTCATCGTCGCCGCCGATAACGTGGGCTCCACTCAGCTG
CAGAACATCCGCAAAGGTCTACGTGGCGACTCGACTGTTCTCATGGGAAAGAACACCATG
ATGAAGCGGTCCATCAAAATCCATGCCGCCAAGACCGGTAACGATGCTTACCTCAACCTC
GTCCCCCTCCTTGTGGGTAATGTTGGATTGATCTTCACCAAGGGAGATTTGAAAGAAGTC
AGTGAGGAAGTTGCTAAATACAAGGTTGGAGCTCCTGCTCGTGTTGGTTTGGTTGCTCCC
ATTGATGTTGTTGTTCCTCCTGGTAACACTGGTCTCGACCCGTCCCAGACCTCTTTCTTC
CAGGTCTTGAACATTCCGACCAAGATTAACAAGGGTACTGTGGAAATCATTACCCCTGTT
GAACTTATCAAGAAGGGCGACAAGGTTGGGTCTTCTGAGGCTGCCCTTCTTGCCAAGCTC
GGGATCAGGCCATTCTCTTATGGTCTTGTTGTCCAGATGGTGTATGAGAATGGATCTGTC
TTCAGCCCAGAGGTGCTTGATCTTACTGAGGATGACCTCATGATTAAGTTTGCTTCTGGT
GTCTCCAATGTCACAGCATTGGCATTGGCCATTTCATACCCGACAATTGCGGCTGCACCA
CACATGTTCCTCAATGCCTACAAGAATGTGCTAGCAATTGCTGTGGCAACTGAGTATTCA
TTCCCTGAAGCTGACAAGGTCAAGGAGTATCTGGAGGATCCCTCCAAGTTCGCTGTTGCC
GTGGCCACTCCTGCTGCAGCTGCCGGTGGCGCTGCTGCCCCTGCTGCAGCTGCCAAGGAG
GAAGCAAAGAAGGAAGAGCCGGCTGAGGAGTCCGATGAGGATATGGGATTTAGCTTATTT
GATTAG
>Alpha
ATGGGCAAGCTATCCAAGGCCGAGAAGAAGATCAACTACGACGCCAAGCTCTGCAGTCTC
TTGGAAGACTATGGCCAGGTCCTCATCGTCGCCGCCGATAACGTGGGCTCCACTCAGCTG
CAGAACATCCGCAAAGGTCTACGTGGCGACTCGACTGTTCTCATGGGAAAGAACACCATG
ATGAAGCGGTCCATCAAAATCCATGCCGCCAAGACCGGTAACGATGCTTACCTCAACCTC
GTCCCCCTCCTTGTGGGTAATGTTGGATTGATCTTCACCAAGGGAGATTTGAAAGAAGTC
AGTGAGGAAGTTGCTAAATACAAGGTTGGAGCTCCTGCTCGTGTTGGTTTGGTTGCTCCC
ATTGATGTTGTTGTTCCTCCTGGTAACACCGGTCTCGACCCGTCCCAGACCTCTTTCTTC
CAGGTCTTGAACATTCCAACCAAGATTAACAAGGGTACTGTGGAAATCATTACGCCTGTT
GAACTTATCAAGAAGGGCGACAAGGTTGGGTCTTCTGAGGCTGCCCTTCTTGCCAAGCTC
GGGATCAGGCCATTCTCTTATGGTCTTGTTGTCCAGATGGTGTATGACAATGGATCTGTC
TTCAGCCCAGAGGTGCTTGATCTTACTGAGGATGACCTCATGATTAAGTTTGCTTCTGGT
GTCTCCAATGTCACAGCATTGGCATTGGCCATTTCATACCCGACAATTGCGGCTGCACCA
CACATGTTCCTCAATGCCTACAAGAATGTGCTAGCAATTGCTGTGGCAACTGAGTATTCA
TTCCCTGAAGCTGACAAGGTCAAGGAGTATCTGGAGGATCCCTCCAAGTTCGCTGTTGCC
GTGGCCACTCCTGCTGCAGTTGCCGGTGGCGCTGCTGCCCCTGCTGCAGCTGCCAAGGAG
GAAGCAAAGAAGGAAGAGCCGGCTGAGGAGTCCGATGAGGATATGGGATTTAGCTTATTT
GATTAG
