# Supplementary material for: Repeated translocation of a gene cassette drives sex-chromosome turnover in strawberries
Source: PLoS Biol. 2018 Aug 27;16(8):e2006062. doi: 10.1371/journal.pbio.2006062 (PMC6128632; doi:10.1371/journal.pbio.2006062)
Supplement: S2 Data — (FAS) [file pbio.2006062.s016.fas]

#S2 Data. Alignment of W-specific haplotype sequences used for phylogenetic analysis (Fig 3).
>Outgroup
CTACCTCTTTGTTTCCTTTGTGTAAGTAGAAGCACTCAGTTACTAAGCATGTTTCTTCTT
CCTGCTATGGAATTTGCTCTGCATA-------------ACTTTAATTCATATGAACTCCA
CATCCATGTCTATACCACCATACCATGGGAATGCAGATGAAAATGAAGGATCAAAGTCGT
AAAATTAGAGAGAAAAGAAAATGAATTTAAAGTTGGTGAAGTAAAGAAACACCAAGAAGG
ACTAAATGGAAAATGAAAAAAAAAA--TGCAAATCACATATTAAAACTTAAAACTTCTCT
CTCATAATGGACATTTGAGTTTAAGTTTAATCC-ATATTCATGAGTTTAACCTATACA-G
ATATTTAGGAGTCTCAAAACCCTAATGTACGTAGTACTTACAGTACATGATATGATGATT
GATTCTGTATTTGTTGACCGGATACCTAGCTCGTTCAAAACTTCAAACCTGCAAGTCCTC
TGTGCACTGTACAGAACTGAACTGGTCCTGTTTTGAAGGAAGTTTGACTGAATAAGTTTG
AAGGATTTTCATTTCATCCCCTCGTCTTCATATATCTTCGTTTATCCTCATGGAATACAC
ACCACCCCATCTC-----------------CCTCATGGAATACACACCACCCCATCTCTA
GACTAGTTTTCATTTCAAATCACACAGTTTAATGTTTGGGAAAGCCTTTAGTCTAACAAT
GTTAATTAAGTTAGGATCACAAGTTAACCGTCCATCANNNNNNNNNNNNNNNNNNNNNNN
TGAAAAGTGAGAGGTTAAAGAGACAGCGCCGTCGCTGTCCGCCTTGACCGAGCCTCAAGC
TTCGTTCTTGGCCCTCGTTTTTCCTCCTCTTATCTTTTCACTACTAACCAACCCCCTTAG
GTTTAATCAGAAATGGGCAAGCTATCCAAGGCCGAGAAGAAGATCAACTACGACGCCAAG
CTCTGCAGTCTCTTGGAAGACTATGGCCAGGTCCTCATCGTCGCCGCCGATAACGTGGGC
TCCACTCAGCTGCAGAACATCCGCAAAGGTCTACGTGGCGACTCGACTGTTCTCATGGGA
AAGAACACCATGATGAAGAGGAGCATCAAGATCCATGCCGCCAAGACCGGTAACGATGCT
TACCTCAACCTCGTCCCCCTCCTTGTGGGTAATGTTGGATTGATCTTCACCAAGGGAGAT
TTGAAGGAAGTCAGTGAGGAGGTTGCTAAGTACAAGGTTGGAGCTCCTGCTCGTGTAGGT
TTGGTTGCTCCCATTGATGTCGTTGTTCCTCCTGGTAACACCGGTCTCGACCCATCCCAG
ACCTCTTTCTTCCAGGTCCTTAACATCCCTACCAAGATTAACAAGGGTACTGTGGAAATC
ATTATGCCTGTTGAACTTATCAAGAAGGGTGACAAGGTTGGATCTTCTGAGGCTGCCCTT
CTTGCCAAGCTTGGGATCAGGCCATTCTCTTATGGTCTTGTTGTCCAGATGGTGTATGAC
AATGGATCTGTCTTCAGCCCAGAGGTGCTTGATCTTA---------CTGAGGATGATCTC
ATGATTAAGTTTGCTTCTGGTGTCTCCAATGTCACAGCATTGGCAATGGCCATTTCCTAC
CCGACAATTGCGGCTGCACCACACATGTTCCTCAATGCCTACAAGAATGTGCTGGCAATT
GCTGTGGCAACTGAGTATTCCTTCCCCCAAGCTGACAAGGTCAAGGAGTATCTGGAGGAT
CCCTCCAAGTTTGCTGTTGCCGTGGCCGCTCCTGCTGCAGCTGCCGGTGGCGCTGCTGCC
CCTGCTGCAGCTGCCAAGGAGGAAGCAAAGAAGGAAGAGCCGGCTGAGGAGTCCGATGAT
GATATGGGATttagcttatttgattaggttgtttggcNAAGTTTCATGACCTTGACAATT
ATGTTTGCATTTTATTACATGGGATCGGATTGTTTGCTT-AATGATGTTATGAATTTGAG
ATTGATANNNNNNNNNNNNNNNNNNNCCGTCCATCATTGCTGTTGTTCTGCTCTTCTGCT
CCAAAAGGGAAGGATTCTCTTTGTGGCATGGTATGTACATGGCCAGACGTGTCTTCAACA
CGATCGCAGTTCGACACGATCACGGTGGTGGCTCAAGGAAGCTAGCAACTGGTCCGGATC
TCTCTCTAAAATAGGCGAATAAGATATCATATCATCAGATAGAATGATTAACAGTGTGTG
CTAGGTTATAAAATGCAAAGCAGGTTCGAATCCTCAAGAGCAGCCGTTGATACATAAACA
CGCTCTCTGGTGCTTCTGAGGAGTCGTGCGGTGATCTTAACATGTATGTATGTAT----A
AAAGGGAGATGTATATGTTTGTTTAGATTTTAACACCTAAACCCTATATACCCCATAATG
TAGTATTTAGATTTCAAATGAAAA------GATGTTTGTCTCCCATACTATATAGTATGA
TATACCTATTGCAAATGTGTCTAATTGTGCGACACATGTGAGCTTTTGAAGGGTCAAATG
ATTTTTATGTTGTCATTTAATTGCTTCTTCAATCAATGATAGCCACACATTTTGTGAGAC
ATGTTATACCATATGATATACTAGAATTTTCCTGAACTCCATAACATTTCAAATATAACC
AAGGATTGTCTTGCAAATCATGCCTTTCATTTTCCGCACTCTGTATTTGTCAGACTTTTA
CTCTCATGTTTAGAACTTTGTATTT
>VT-1-1-4
NNNNNNNNNNNNNNNNNNNNNNNNNNNNNNNNNNNNNNNNNNNNNNNNNNNNNNNNNNNN
NNNNNNNNNNNNNNNNNNNNNNNNNNNNNNNNNNNNNNNNNNNNNNNNNNNNNNNNNNNN
NNNNNNNNNNNNNNNNNNNNNNNNNNNNNNNNNNNNNNNNNNNNNNNNNNNNNNNNNNNN
NNNNNNNNNNAGAAAAGAAAATGAATTTAAAGTTGGTGAAGTAAAGAAACACCAAGAAGG
ACTAAATGGAAAATGAAAAAAAAAA--TGCAAATCACATATTAAAACTTAAAACTTCTCT
CTCATAATGGACATTTGAGTTTAAGTTTAATCCCATATTCATGAGTTTAACCTATACATG
ATATTTAGGAGTCTCAAAACCCTAATGTACGTAGTACTTACAGTACATGATATGACGATT
GATTCTGTATTTGTTGACCGGATACCTAGCTCGTTCAAAACTTCAAACCTGCAAGTCCTC
TGTGCACTGTACAGAACTGAACTGGTCCTGTTTTGAAGGAAGTTTGACTGAA--------
---------------GTCCCCTCGTCTTCATATATCTTCGTTTATCCTCATGGAATACAC
ACCACCCCATCTCCATATATCTTCGTTTATCCTCATGGAATACACACCACCCCATCTCTA
GACCAGTT--CATTTCAAATCACACAGTTTAATGTTTGGGAAAGCCTTGAGTCTAACAAT
GTTAATTAAGTTAGGATCACAAGTTAACCGTCCATCATTGACCGCGCCTCCTAGCTTCCC
TGAAAAGTGAGAGGTTAAAGAGACAGCGCCGTAGCTGTCCGCCTTGACCGAGCCTCAAGC
TTCGTTCTTGGCCCTCGTTTTTCCTCCTCTTTTCTTTTCACGACTAACCAACCCCCTTGG
GTTTAATCAGAAATGGGCAAGCTATCCAAGGCCGAGAAGAAGATCAACTACGACGCCAAG
CTCTGCAGTCTCTTGGAAGACTATGGCCAGGTCCTCATCGTCGCCGCCGATAACGTGGGC
TCCACTCAGCTGCAGAACATCCGCAAAGGTCTACGTGGCGACTCGACTGTTCTCATGGGA
AAGAACACCATGATGAAGCGGTCCATCAAAATCCATGCCGCCAAGACCGGTAACGATGCT
TACCTCAACCTCGTCCCCCTCCTTGNNGGTAATGTTGGATTGATCTTCACCAAGGGAGAT
TTGAAAGAAGTCAGTGAGGAAGTTGCTAAATACAAGGTTGGAGCTCCTGCTCGTGTTGGT
TTGGTTGCTCCCATTGATGTTGTTGTTCCTCCTGGTAACACCGGTCTCGACCCGTCCCAG
ACCTCTTTCTTCCAGGTCTTGAACATTCCAACCAAGATTAACAAGGGTACTGTGGAAATC
ATTACGCCTGTTGAACTTATCAAGAAGGGCGACAAGGTTGGGTCTTCTGAGGCTGCCCTT
CTTGCCAAGCTCGGGATCAGGCCATTCTCTTATGGTCTTGTTGTCCAGATGGTGTATGAC
AATGGATCTGTCTTCAGCCCAGAGGTGCTTGATCTTA---------CTGAGGATGACCTC
ATGATTAAGTTTGCTTCTGGTGTCTCCAATGTCACAGCATTGGCATTGGCCATTTCATAC
CCGACAATTGCGGCTGCACCACACATGTTCCTCAATGCCTACAAGAATGTGCTAGCAATT
GCTGTGGCAACTGAGTATTCATTCCCTGAAGCTGACAAGGTCAAGGAGTATCTGGAGGAT
CCCTCCAAGTTCGCTGCTGCCGTGGCCACTCCTGCTGCAGTTGCCGGTGGCGCTGCTGCC
CCTGCTGCAGCTGCCAAGGAGGAAGCAAAGAAGGAAGAGCCGGCTGAGGAGTCCGATGAG
GATATGGGATTTAGCTTATTTGATTAGGTTGTTTGGCCAAGTTTCATGACCTTGACAATT
ATGTTGGCATTTTATTCCGTGGGATCTTATCGTTTGCTTAAATGATGTTATGAATTTGAG
ATTGATAAAAAAAAAAAAAAAA---ACCGTCCATCATTGCTGTTGTTCTGCTCTTCTGCT
CCAAAAGGGAAGGATTCTCTTTGTGGCATGGTATGTACATGGCCAGACGTGTCTTCGACA
CGATCGCAGTTCGACACGATCGCGGTGGTGGCTCAAGGAAGCTAGCAACTGGTCCTGATC
TCTGTCTAAAATAGGCGAATAAGATATCATATCATCAGATAGAATGATTAACAGTGTGTG
CTAGGTTATAAAATGCAAAGCAGGTTCGAATCCACAAGAGCAGCCGTTGATACATAAACA
CGCTCTCTGGTGCTTCTGAGGAGTCGTNNNNNNNNNNNNNNNNNNNNNNNNNNNNNNNNN
NNNNNNNNNNNNNNNNNNNNNNNNNNNNNNNNNNNNNNNNNNNNNNNNNNNNNNNNNNNN
NNNNNNNNNNNNNNNNNNNNNNNNNNNNNNNNNNNNNNNNNNNNNNNNNNNNNNNNNNNN
NNNNNNNNNNNNNNNNNNNNNNNNNNNNNNNNNNNNNNNNNNNNNNNNNNNNNNNNNNNN
NNNNNNNNNNNNNNNNNNNNNNNNNNNNNNNNNNNNNNNNNNNNNNNNNNNNNNNNNNNN
NNNNNNNNNNNNNNNNNNNNNNNNNNNNNNNNNNNNNNNNNNNNNNNNNNNNNNNNNNNN
NNNNNNNNNNNNNNNNNNNNNNNNNNNNNNNNNNNNNNNNNNNNNNNNNNNNNNNNNNNN
NNNNNNNNNNNNNNNNNNNNNNNNN
>Y33b2
CTACCTCTTTGTTTCCTTTGTGTAAGTAGAAGCACTCAGTTACTAAGCATGTTTCTTCTT
CCTGCTATGGAATTTGCTCTGCATA-------------ACTTTAATTCATATGAACTCCA
CATCCATGTCTATACCACCATACCATGGGAATGCAGATGAAAATGAAGGATCAAAGTAGT
AAAATTAGAGAGAAAAGAAAATGAATTTAAAGTTGGTGAAGTAAAGAAACACCAAGAAGG
ACTAAATGGAAAATGAAAAAAAAAA--TGCAAATCACATATTAAAACTTAAAACTTCTCT
CTCATAATGGACATTTGAGTTTAAGTTTAATCCCATATTCATGAGTTTAACCTATACATG
ATATTTAGGAGTCTCAAAACCCTAATGTACGTAGTACTTACAGTACATGATATGACGATT
GATTCTGTATTTGTTGACCGGATACCTAGCTCGTTCAAAACTTCAAACCTGCAAGNCCTC
TGTGCACTGTACAGAACTGAACTGGTCCTGTTTTGAAGGAAGTTTGACTGAA--------
---------------GTCCCCTCGTCTTCATATATCTTCGTTTATCCTCATGGAATACAC
ACCACCCCATCTCCATATATCTTCGTTTATCCTCATGGAATACACACCACCCCATCTCTA
GACCAGTT--CATTTCAAATCACACAGTTTAATGTTTGGGAAAGCCTTGAGTCTAACAAT
GTTAATTAAGTTAGGATCACAAGTTNNNCGTCCATCATTGACCGCGCCTCCTAGCTTCCC
TGAAAAGTGAGAGGTTAAAGAGACAGCGCCGTAGCTGTCCGCCTTGACCGAGCCTCAAGC
TTCGTTCTTGGCCCTCGTTTTTCCTCCTCTTTTCTTTTCACGACTAACCAACCCCCTTGG
GTTTAATCAGAAATGGGCAAGCTATCCAAGGCCGAGAAGAAGATCAACTACGACGCCAAG
CTCTGCAGTCTCTTGGAAGACTATGGCCAGGTCCTCATCGTCGCCGCCGATAACGTGGGC
TCCACTCAGCTGCAGAACATCCGCAAAGGTCTACGTGGCGACTCGACTGTTCTCATGGGA
AAGAACACCATGATGAAGCGGTCCATCAAAATCCATGCCGCCAAGACCGGTAACGATGCT
TACCTCAACCTCGTCCCCCTCCTTGTGGGTAATGTTGGATTGATCTTCACCAAGGGAGAT
TTGAAAGAAGTCAGTGAGGAAGTTGCTAAATACAAGGTTGGAGCTCCTGCTCGTGTTGGT
TTGGTTGCTCCCATTGATGTTGTTGTTCCTCCTGGTAACACCGGTCTCGACCCGTCCCAG
ACCTCTTTCTTCCAGGTCTTGAACATTCCAACCAAGATTAACAAGGGTACTGTGGAAATC
ATTACGCCTGTTGAACTTATCAAGAAGGGCGACAAGGTTGGGTCTTCTAAGGCTGCCCTT
CTTGCCAAGCTCGGGATCAGGCCATTCTCTTATGGTCTTGTTGTCCAGATGGTGTATGAC
AATGGATCTGTCTTCAGCCCAGAGGTGCTTGATCTTA---------CTGAGGATGACCTC
ATGATTAAGTTTGCTTCTGGTGTCTCCAATGTCACAGCATTGGCATTGGCCATTTCATAC
CCGACAATTGCGGCTGCACCACACATGTTCCTCAATGCCTACAAGAATGTGCTAGCAATT
GCTGTGGCAACTGAGTATTCATTCCCTGAAGCTGACAAGGTCAAGGAGTATCTGGAGGAT
CCCTCCAAGTTCGCTGTTGCCGTGGCCACTCCTGCTGCAGTTGCCGGTGGCGCTGCTGCC
CCTGCTGCAGCTGCCAAGGAGGAAGCAAAGAAGGAAGAGCCGGCTGAGGAGTCCGATGAG
GATATGGGATTTAGCTTATTTGATTAGGTTGTTTGGCCAAGTTTCATGACCTTGACAATT
ATGTTGGCATTTTATTCCGTGGGATCTTATCGTTTGCTTAAATGATGTTATGAATTTGAG
ATTGATAAAAAAAAAAAAAAA----ACCGTCCATCATTGCTGTTGTTCTGCTCTTCTGCT
CCAAAAGGGAAGGATTCTCTTTGTGGCATGGTATGTACATGGCCAGACGTGTCTTCGACA
CGATCGCAGTTCGACACGATCGCGGTGGTGGCTCAAGGAAGCTAGCAACTGGTCCTGATC
TCTGTCTAAAATAGGCGAATAAGATATCATATCATCAGATAGAATGATTAACAGTGTGTG
CTAGGTTATAAAATGCAAAGCAGGTTCGAATCCACAAGAGCAGCCGTTGATACATAAACA
CGCTCTCTGGTGCTTCTGAGGAGTCGTGCGGTGATCTTAACATGTATGTATGTAT----A
AAAGGGAGATGTATAGGTTTGTTTAGATTTTAACACCTAAACCCTATATACCCCGTAATG
TAGTATTTAGATTTCAAATGAAAATGAAAAGATGTTTGTCTCTTGTACTGTATGGTATGA
CATACATATTGCAAATGTGTCTAATTGTGTGACACATGTGAGTTTTTGAAGGATCAAATG
GTTTTTATGTTGTCATTTAGTTGCTTCTTCAATCAATGATAGCCATACATTTTATGAGGC
ATGTTATATCATATGATATATTAGAATTTTTCTGAACTCCATAGTATTTCAAATATAACC
AAGGATTGTCTTGCAAATCATGCCTTTCATTTTCCGCACTCTGTATTTGTCAGACTTTTA
CTCTCATGTTTAGAACTTTGTATTT
>GAM104
NNNNNNNNNNNNNNNNNNNNNNNNNNNNNNNNNNNNNNNNNNNNNNNNNNNNNNNNNNNN
NNNNNNNNNNNNNNNNNNNNNNNNNNNNNNNNNNNNNNNNNNNNNNNNNNNNNNNNNNNN
NNNNNNNNNNNNNNNNNNNNNNNNNNNNNNNNNNNNNNNNNNNNNNNNNNNCAAAGTAGT
AAAATTAGAGAGAAAAGAAAATGAATTTAAAGTTGGTGAAGTAAAGAAACACCAAGAAGG
ACTAAATGGAAAATGAAAAAAAAAA--TGCAAATCACATATTAAAACTTAAAACTTCTCT
CTCATAATGGACATTTGAGTTTAAGTTTAATCCCATATTCATGAGTTTAACCTATACATG
ATATTTAGGAGTCTCAAAACCCTAATGTACGTAGTACTTACAGTACATGATATGACGATT
GATTCTGTATTTGTTGACCGGATACCTAGCTCGTTCAAAACTTCAAACCTGCAAGTCCTC
TGTGCACTGTACAGAACTGAACTGGTCCTGTTTTGAAGGAAGTTTGACTGAA--------
---------------GTCCCCTCGTCTTCATATATCTTCGTTTATCCTCATGGAATACAC
ACCACCCCGTCTCCATATATCTTCGTTTATCCTCATGGAATACACACCACCCCATCTCTA
GACCAGTT--CATTTCAAATCACACAGTTTAATGNNNNNNNNNNNNNNNNNNNNNNNNNN
NNNNNNNNNNNNNNNNNNNNNNNNNNNNNNNNNNNNNNNNNNNNNGCCTCCTAGCTTCCC
TGAAAAGTGAGAGGTTAAAGAGACAGCGCCGTAGCTGTCCGCCTTGACCGAGCCTCAAGC
TTCGTTCTTGGCCCTCGTTTTTCCTCCTCTTTTCTTTTCACGACTAACCAACCCCCTTGG
GTTTAATCAGAAATGGGCAAGCTATCCAAGGCCGAGAAGAAGATCAACTACGACGCCAAG
CTCTGCAGTCTCTTGGAAGACTATGGCCAGGTCCTCATCGTCGCCGCCGATAACGTGGGC
TCCACTCAGCTGCAGAACATCCGCAAAGGTCTACGTNNNNNNNNNNNNNNNNNNNNNNNN
NNNNNNNNNNNNNNNNNNNNNNNNNNNNNNNNNNNNNNNNNNNNNNNNNNNNNNNNNNNN
NNNNNNNNNNNNNNNNNNNNNNNNNNNNNNNNNNNNNNNNNNNNNNNNNNNNNNNNNNNN
NNNNNNNNNNNNNNNNNNNNNNNNNNNNNNNNNNNNNNNNNNNNNNNNNNNNNNNNTGGT
TTGGTTGCTCCCATTGATGTTGTTGTTCCTCCTGGTAACACCGGTCTCGACCCGTCCCAG
ACCTCTTTCTTCCAGGTCTTGAACATTCCAACCAAGATTAACAAGGGTACTGTGGAAATC
ATTACGCCTGTTGAACTTATCAAGAAGGGCGACAAGGTTGGGTCTTCTGAGGCTGCCCTT
CTTNNNNNNNNNNNNNNNNNNNNNNNNNNNNNNNNNNNNNNNNNNNNNNNNNNNNNNNNN
NNNNNNNNNNNNNNNAGCCCAGAGGTGCTTGATCTTA---------CTGAGGATGACCTC
ATGATTAAGTTTGATTCTGGTGTCTCCAATGTCACAGCATTGGCATTGGCCATTTCATAC
CCGACAATTGCGGCTGCACCACACATGTTCCTCAATGCCTACAAGAATGTGCTAGCAATT
GCTGTGGCAACTGAGTATTCATTCCCTGAAGCTGACAAGGTCAAGGAGTATCTGGAGGAT
CCCTCCAAGTTCGCTGTTGCCGTGGCCACTCCTGCTGCAGTTGNNNNNNNNNNNNNNNNN
NNNNNNNNNNNNNNNNNNNNNNNNNNNNNNNNNNNNNNNNNNNNNNNNNNNNNNNNNNNN
NNNNNNNNNNNNNNNNNNNNTGATTAGGTTGTTTGGCCAAGTTTCATGACCTTGACAATT
ATGTTGGCATTTTATTCCGTGGGATCTTATCGTTTGCTTAAATGATGTTATGAATTTGAG
ATTGATAAAAAAAAAAAAAAA----ACCGTCCATCATTGCTGTTGTTCTGCTCTTCTGCT
CCAAAAGGGAAGGATTCTCTTTGTGGCATGGTATGTACATGGCCAGACGTGTCTTCGACA
CGATCGCAGTTCGACACGATCGCGGTGGTGGCTCAAGGAAGCTAGCAACTGGTCCTGATC
TCTGTCTAAAATAGGCGAATAAGATATCATATCATCAGATAGAATGATTAACAGTGTGTG
CTAGGTTATAAAATGCAAAGCAGGTTCGAATCCACAAGAGCAGCCGTTGATACATAAACA
CGCTCTCTGGTGCTTCTGAGGAGTCGTGCGGTGATCTTAACATGTATGTATGTAT----A
AAAGGGAGATGTATAGGTTTGTTTAGATTTTAACACCTAAACCCTATATACCCCGTAATG
TAGTATTTAGATTTCAAATGAAAATGAAAAGATGTTTGTCTCTTGTACTGTATGGTATGA
CATACATATTGCAAATGTGTCTAATTGTGTGACACATGTGAGTTTTTGAAGGATCAAATG
GTTTTTATGTTGTCATTTAGTTGCTTCTTCAATCAATGATAGCCATACATTTTATGAGGC
ATGTTATATCATATGATATATTAGAATTTTTCTGAACTCCATAGTATTTCAAATATAACC
AAGGATTGTCTTGCAAATCATGCCTTTCATTTTCCGCACTCTGTATTTGTCAGACTTTTN
NNNNNNNNNNNNNNNNNNNNNNNNN
>ON-2-17-3
NNNNNNNNNNNNNNNNNNNNNNNNNNNNNNNNNNNNNNNNNNNNNNNNNNNNNNNNNNNN
NNNNNNNNNNNNNNNNNNNNNNNNNNNNNNNNNNNNNNNNNNNNNNNNNNNNNNNNNNNN
NNNNNNNNNNNNNNNNNNNNNNNNNNNNNNNNNNNNNNNNNNNNNNNNNNNNNNNNNNNN
NNNATTAGAGAGAAAAGAAAATGAATTTAAAGTTGGTGAAGTAAAGAAACACCAAGAAGG
ACTAAATGGAAAATGAAAAAAAAAA--TGCAAATCACATATTAAAACTTAAAACTTCTCT
CTCATAATGGACATTTGAGTTTAAGTTTAATCCCATATTCATGAGTTTAACCTATACATG
ATATTTAGGAGTCTCAAAACCCTAATGTACGTAGTACTTACAGTACATGATATGACGATT
GATTCTGNNNNNNNNGACCGGATACCTAGCTCGTTCAAAACTTCAAACCCGCAAGTCCTC
TGTGCACTGTACAGAACTGAACTGGTCCTGTTTTCAAGGAAGTTTGACTGAA--------
---------------GTCCCCTCGTCTTCATATATCTTCGTTTATCCTCATGGAATACAC
ACCACCCCATCTCCATATATCTTCGTTTATCCTCATGGAATACACACCACCCCATCTCTA
GACCAGTT--CATTTCAAATCACACAGTTTAATGTTTGGGAAAGCCTTGAGTCTAACAAT
GTTAATTAAGTTAGGATCACAAGTTAACCGTCCATCATTGACCGCGCCTCCTAGCTTCCC
TGAAAAGTGAGAGGTTAAAGAGACAGCGCCGTAGCTGTCCGCCTTGACCGAGCCTCAAGC
TTCGTTCTTGGCCCTCGTTTTTCCTCCTCTTTTCTTTTCACGACTAACCAACCCCCTTGG
GTTTAATCAGAAATGGGNNNNNNNNNNNNNNNNNNNNNNNNNNNNNNNNNNNNNNNNNNN
NNNNNNNNNNNNNNNNNNNNNNNNNNNNNNNNNNNNNNNNNNNNNNNNNNNNNNNNNNNN
NNNNNNNNNNNNNNNNNNNNNNNNNNNNNNNNNNNNNNNNNNNNNNNNNNNNNNNNNNNN
NNNNNNNNNNNNNNNNNNNNNNNNNNNNNNNNNNNNNNNNNNNNNNNNNNNNNNNNNNNN
NNNNNNNNNNNNNNNNNNNNNNNNNNNNNNNNNNNNNNNNNNNNNNNNNNNNNNNNNNNN
NNNNNNNNNNNNNNNNNNNNNNNNNNNNNNNNNNNGGTTGGAGCTCCTGCTCGTGTTGGT
TTGGTTGCTCCCATTGATGTTGTTGTTCCTCCTGGTAACACCGGTCTCGACCCGTCCCAG
ACCTCTTTCTTCCAGGTCTTGAACATTCCAACCAAGATTAACAAGGGTACTGTGGAAATC
ATTACGCCTGTTGAACTTATCAAGAAGGGCGACAAGGTTGGGTCTTCTGAGGCTGCCCTT
CTTGCCAAGCTCGGGATCAGGCCATTCTCTTATGGTCTTGTTGTCCAGATGGTGTATGAC
AATGGATCTGTCTTCAGCCCAGAGGTGCTTGATCTTA---------CTGAGGATGACCTC
ATGATTAAGTTTGCTTCTGGTGTCTCCAATGTCACAGCATTGGCATTGGCCATTTCANNN
NNNNNNNNNNNNNNNNNNNNNNNNNNNNNNNNNNNNNNNNNNNNNNNNNNNNNNNNNNNN
NNNNNNNCAACTGAGTATTCATTCCCTGAAGCTGCCAAGGTCAAGGAGTATCTGGAGGAT
CCCTCCAAGTTCGCTGTTGCCGTGGCCACTCCTGCTGCAGTTGCCGGTGGCGCTGCTGCC
CCTGCTGCAGCTGCCAAGGAGGAAGCAAAGAAGGAAGAGCCGGCTGAGGAGTCCGATGAG
GATATGGGATTTAGCTTATTTGATTAGGTTGTTTGGCCAAGTTTCATGACCTTGACAATT
ATGTTGGCATTTTATTCCGTGGGATCTTATCGTTTGCTTAAATGATGTTATGAATTTGAG
ATTGATGAAAAAAAAAAAAAAAA--ACCGTCCATCATTGCTGTTGTTCTGCTCTTCTGCT
CCAAAAGGGAAGGATTCTCTTTGTGGCATGGTATGTACATGGCCAGACGTGTCTTCGACA
CGATCGCAGTTCGACACGATCGCGGTGGTGGCTCAAGGAAGCTAGCAACTNNNNNNNNNN
NNNNNNNNNNNNNNNNNNNNNNNNNNNNNNNNNNNNNNNNNNNATGATTAACAGTGTGTG
CTAGGTTATAAAATGCAAAGCAGGTTCGAATCCACAAGAGCAGCCGTTGATACATAAACA
CGCTCTCTGGTGCTTCTGAGGAGTCGTGCGGTGATCTTAACATGTATGTATGTATGTATA
AAAGGGAGATGTATAGGTTTGTTTAGATTTTAACACCTAAACCCTATATACCCCGTAATG
TAGTATTTAGATTTCAAATGAAAATGAAAAGATGTTTGTCTCTTGTACTGTATGGTATGA
CATACATATTGCAAATGTGTCTAATTGTGTGACACATGTGAGTTTTTGAAGGATCAAATG
GTTTTTATGTTGTCATTTAGTTGCTTCTTCAATCAATGATAGCCANNNNNNNNNNNNNNN
NTGTTATATCATATGATATATTAGAATTTTTCTGAACTCCATAGTATTTCAAATATAACC
AAGGATTGTCTTGCAAATCATGCCTTTCATTTTCCGCACTCTGTATTTGTCAGACTTTTA
CTCTCATGTTTAGAACTTTGTATTT
>OR-3-4-3
NNNNNNNNNNNNNNNNNNNNNNNNNNNNNNNNNNNNNNNNNNNNNNNNNNNNNNNNNNNN
NNNNNNNNNNNNNNNNNNNNNNNTA-------------ACTTTAATTCATATGAACTCCA
CATCCATGTCTATACCACCATACCATGGGAATGCAGATGAAAATGAAGGATCAAAGTAGT
AAAATTAGAGAGAAAAGAAAATGAATTTAAAGTTGGTGAAGTAAAGAAACACCAAGAAGG
ACTAAATGAAAAATAAAAAAAAAAA--TGCAAATCACATATTAAAACTTAAAACTTCTCT
CTCATAATGGACATTTGAGTTTAAGTTTAATCCCATATTCATGAGTTTAACCTATACNNN
NNNNNNNNNNNNNNNNNNNNNNNNNTGTACGTAGTACTTACAGTACATGATATGACGATT
GATTCTGTATTTGTTGACCGGATACCTAGCTCGTTCAAAACTTCAAACCTGCAAGTCCTC
TGTGCACTGTACAGAACTGAACTGGTCCTGTTTTGAAGGAAGTTTGACTGAA--------
---------------GTCCNNNNNNNNNNNNNNNNNNNNNNNNNNNNNNNNNNNNNNNNN
NNNNNNNNNNNNNNNNNNNNNNNNNTTTATCCTCATGGAATACACACCACCCCATCTCTA
GACCAGTT--CATTTCAAATCACACAGTTTAATGTTTGGGAAAGCCTTGAGTCTAACAAT
GTTAATTAAGTTAGGATCACAAGTTAACCGTCCATCATTGACCGCGCCTCCTAGCTTCCC
TGAAAAGTGAGAGGTTAAAGAGACAGCGCCGTAGCTGTCCGCCTTGACCGAGCCTCAAGC
TTCGTTCTTGGCCCTCGTTTTTCCTCCTCTTTTCTTTTCACGACTAACCAACCCCCTTGG
GTTTAATCAGAAATGGGCAAGCTATCCAAGGCCGAGAAGAAGATCAACTACGACGCCAAG
CTCTGCAGTCTCTTGGAAGACTATGGCCAGGTCCTCATCGTCGCCGCCGATAACGTGGGC
TCCACTCAGCTGCAGAACATCCGCAAAGGTCTACGTGGCGACTCGACTGTTCTCATGGGA
AAGAACACCATGATGAAGCGGTCCATCAAAATCCATGCCGCCAAGACCGGTAACGATGCT
TACCTCAACCTCGTCCCCCTCCTTGNNNNNNNNNNNNNNNNNNNNNNNACCAAGGGAGAT
TTGAAAGAAGTCAGTGAGGAAGTTGCTAAATACAAGGTTGGAGCTCCTGCTCGTGTTGGT
TTGGTTGCTCCCATTGATGTTGTTGTTCCTCCTGGTAACACCGGTCTCGACCCGTCCCAG
ACCTCTTTCTTCCAGGTCTTGAACATTCCAACCAAGATTAACAAGGGTACTGTGGAAATC
ATTACGCCTGTTGAACTTATCAAGAAGGGCGACAAGGTTGGGTCTTCTGAGGCTGCCCTT
CTTGCCAAGCTCGGGATCAGGCCATTCTCTTATGGTCTTGTTGTCCAGATGGTGTATGAC
AATGGATCTGTCTTCAGCCCAGAGGTGCTTGATCTTA---------CTGAGGATGACCTC
ATGATTAAGTTTGCTTCTGGTGTCTCCAATGTCACAGCATTGGCATTGGCCATTTCATAC
CCGACAATTGCGGCTGCACCACACATGTTCCTCAATGCCTACAAGAATGTGCTANNNNNN
NNNNNNNNNNNNNNNNNNNNNNNNNNNNNNNNNNNNNNNNNCAAGGAGTATCTGGAGGAT
CCCTCCAAGTTCGCTGTTGCCGTGGCCACTCCTGCTGCAGCTGCCGGTGGCGCTGCTGCC
CCTGCTGCAGCTGCCAAGGAGGAAGCAAAGAAGGAAGAGCCGGCTGAGGAGTCCGATGAG
GATATGGGATTTANNNNNNNNNNNNNNNNNNNNNNNNNNNNNNNNNNNNNNNNNNNNNNN
NNNNNNNNNNNNNNNNNNNNNNNNNNNNNNNNNNNNNNNNNNNNNNNNNNNNNNNNNNNN
NNNNNNNNNNNNNNNNNNNNNNNNNNNNNNNNNNNNNNNNNNNNNNNNNNNNNNNNNNNN
NNNNNNNNNNNNNNNNNNNNNNNNNNCATGGTATGTACATGGCCAGACGTGTCTTCGACA
CGATCGCAGTTCGACACGATCGCGGTGGTGGCTCAAGGAAGCTAGCAACTGGTCCTGATC
TCTGTCTAAAATAGGCGAATAAGATATCATATCATCAGATAGAATGATTAACAGTGTNNN
NNNNNNNNTAAAATGCAAAGCAGGTTCGAATCCACAAGAGCAGCCGTTGATACATAAACA
CGCTCTCTGGTGCTTCTGAGGAGTCGTGCGGTGATCTTAACATGTATGTATGTAT----A
AAAGGGAGATGTATAGGTTTGTTTAGATTTTAACACCTAAACCCTATATACCCCGTAATG
TAGTANNNNNNNNNNNNNNNNNNNNNNNAAGATGTTTGTCTCTCGTACTGTATGGTATGA
CATACATATTACAAATGTGTCTAATTGTGTGACACATGTGAGTTTTTGAAGGATCAAATG
GTTTTTATGTTGTCATTTAGTTGCTTCTTCAATCAATGATAGCCACACATTTTATGAGGC
ATGTTATATCATATGATATATTAGAATTTTTCTGAACTCCATAGTATTTCAAATATAACC
AAGGATTGTCTTGCAAATCATGCCTTTCATTTTCCGCACTCTGTATTTGTCAGACTTTTA
CTCTCATGTTTAGAACTTTGTNNNN
>AK-4-14-3
NNNNNNNNNNNNNNNNNNNNNNNNNNNNNNNNNNNNNNNNNNNNNNNNNNNNNNNNNNNN
NNNNNNNNNNNNNNNNNNNNNNATA-------------ACTTTAATTCATATGAACTCCA
CATCCATGTCTATACCACCATACCATGGGAATGCAGATGAAAATGAAGGATCAAAGTAGT
AAAATTAGAGAGAAAAGAAAATGAATTTAAAGTTGGTGAAGTAAAGAAACACCAAGAAGG
ACTAAATGGAAAATGAAAAAAAAAA--TGCAAATCACATATTAAAACTTAAAACTTCTCT
CTCATAATGGACATTTGAGTTTAAGTTTAATCCCATATTCATGAGTTTAACCTATACATG
ATATTTAGGAGTCTCAAAACCCTAATGTACGTAGTACTTACAGTACATGATATGACGATT
GATTCTGTATTTGTTGACCGGATACCTAGCTCGTTCAAAACTTCAAACCTGCAAGTCCTC
TGTGCACTGTACAGAACTGAACTGGTCCTGTTTTGAAGGAAGTTTGACTGAA--------
---------------GTCCCCTCGTCTTCATATATCTTCGTTTATCCTCATGGAATACAC
ACCACCCCATCTCCATATATCTTCGTTTATCCTCATGGAATACACACCACCCCATCTCTA
GACCAGTT--CATTTCAAATCACACAGTTTAATGTTTGGGAAAGCCTTNNNNNNNNNNNN
NNNNNNNNNNNNNNNNNNNNNNNNNNNNNNNNNNNNNNNNNNNNNNNNNNNNNNNNNNNN
NNNNNNNNNNNNNNNNNNNNNNNNNNNNNNNNNNNNNNNNNNNNNNNNNNNNNNNNNNNN
NNNNNNNNNNNNNNNNNNNNNNNNNNNNNNNNNNNNNNNNNNNNNNNNNNNNNNNNNNNN
NNNNNNNNNNNNNNNNNCAAGCTATCCAAGGCCGAGAAGAAGATCAACTACGACGCCAAG
CTCTGCAGTCTCTTGGAAGACTATGGCCAGGTCCTCATCGTCGCCGCCGATAACGTGGGC
TCCACTCAGCTGCAGAACATCCGCAAAGGTCTACGTGGCGACTCGACTGTTCTCATGGGA
AAGAACACCATGATGAAGCGGTCCATCAAAATCCATGCCGCCAAGACCGGTAACGATGCT
TACCTCAACCTCGTCCCCCTCCTTGTGGGTAATGTTGGATTGATCTTCACCAAGGGAGAT
TTGAAAGAAGTCAGTGAGGAAGTTGCTAAATACAAGGTTGGAGCTCCTGCTCGTGTTGGT
TTGGTTGCTCCCATTGATGTTGTTGTTCCTCCTGGTAACACCGGTCTCGACCCGTCCCAG
ACCTCTTTCTTCCAGGTCTTGAACATTCCAACCAAGATTAACAAGGGTACTGTGGAAATC
ATTACGCCTGTTGAACTTATCAAGAAGGGCGACAAGGTTGGGTCTTCTGAGGCTGCCCTT
CTTGCCAAGCTCGGGATCAGGCCATTCTCTTATGGTCTTGTTGTCCAGATGGTGTATGAC
AATGGATCTGTCTTCAGCCCAGAGGTGCTTGATCTTA---------CTNNNNNNNNNNNN
NNNNNNNNNNNNNNNNNNNNNNNNNNNNNNNNNNNNNNNNNNNNNNNNNNNNNNNNNNNN
NNNNNNNNNNNNNNNNNNNNNNNNNNNNNNNNCAATGCCTACAAGAATGTGCTAGCAATT
GCTGTGGCAACTGAGTATTCATTCCCTGAAGCTGACAAGGTCAAGGAGTATCTGGAGGAT
CCCTCCAAGTTCGCTGTTGCCGTGGCCACTCCTGCTGCAGCTGCCGGTGGCGCTGCTGCC
CCTGCTGCAGCTGCCAAGGAGGAAGCAAAGAAGGAAGAGCCGGCTGAGGAGTCCGATGAG
GATATGGGATTTAGCTTATTTGATTAGGTTGTTTGGCCAAGTTTCATGACCTTGACAATT
ATGTTGGCATTTTATTCCGTGGGATCTTATCGTTTGCTTAAATGATGTTATGAATTTGAG
ATTGAAAAAAAAAAAAAAAAAAA--ACCGTCCATCATTACTGTTGTTCTGCTCTTCTGCT
CCAAAAGGGAAGGATTCTCTTTGTGGCATGGTATGTACATGGCCAGACGTGTCTTCGACA
CGATCGCAGTTCGACACGATCGCGGTGGTGGCTCAAGGAAGCTAGCAACTGGTCCTGATC
TCTGTCTAAAATAGGCGAATAAGATATCATATCATCAGATAGAATGATTAACAGTGTGTG
CTAGGTTATAAAATGCAAAGCAGGTTCGAATCCACAAGAGCAGCCGTTGATNNNNNNNNN
NNNNNNNNNNNNNNNNNNNNNNNNNNNNNNNNNNNNNNNNNNNNNNNNNNNNNNNNNNNN
NNNNNNNNNNNNNNNNNNNNNNNNNNNNNNNNNNNNNNNNNNNNNNNNNNNNNNNNNNNN
NNNNNTTTAGATTTCAAATGAAAATGAAAAGATGTTTGTCTCTCGTACTGTATGGTATGA
CATACATATTGCAAATGTGTCTAATTGTGTGACACATGTGAGTTTTTGAAGGATCAAATG
GTTTTTATGTTGTCATTTAGTTGCTTCTTCAATCAATGATAGCCACACATTTTATGAGGC
ATGTTATATCATATGATATATTAGAATTTTTCTGAACTCCATAGTATTTCAAATATAACC
AAGGATTGTCTTGCAAATCATGCCTTTCATTTTCCGCACTCTGTATTTGTCAGACTTTTA
CTCTCATGTTTAGAACTTTGTATTT
>WI-1-8-3
NNNNNNNNNNNNNNNNNNNNNNNNNNNNNNNNNNNNNNNNNNNNNNNNNNNNNNNNNNNN
NNNNNNNNNNNNNNNNNNNNNNNNNNNNNNNNNNNNNNNNNNNNNNNNNNNNGAACTCCA
CATCCATGTCTATACCACCATACCATGGGAATGCAGATGAAAATGAAGGATCAAAGTAGT
AAAATTAGAGAGAAAAGAAAATGAATTTAAAGTTGGTGAAGTAAAGAAACACCAAGAAGG
ACTAAATGGAAAATGAAAAAAAAAA--TGCAAATCACATATTAAAACTTAAAACTTCTCT
CTCATAATGGACATTTGAGTTTAAGTTTAATCCCATATTCATGAGTTTAACCTATACATG
ATATTTAGGAGTCTCAAAACCCTAATGTACGTAGTACTTACAGTACATGATATGACGATT
GATTCTGTATTTGTTGACCGGATACCTAGCTCGTTCAAAACTTCAAACCTGCAAGTCCTC
TGTGCACTGTACAGAACTGAACTGGTCCTGTTTTGAAGGAAGTTTGACTGAA--------
---------------GTCCCCTCGTCTTCATATATCTTCGTTTATCCTCATGGAATACAC
ACCACCCCATCTCCATATATCTTCGTTTATCCTCATGGAATACACAGCACCCCATCTCTA
GACCAGTT--CATTTCAAATCACACAGTTTAATGTTTGGGAAAGCCTTGAGTCTAACAAT
GTTAATTAAGTTAGGATCACAAGTTAACCGTCCATCATTGACCGCGCCTCCTAGCTTCCC
TGAAAAGTGAGAGGTTAAAGAGACAGCGCCGTAGCTGTCCGCCTTGACCGAGCCTCAAGC
TTCGTTCTTGGCCCTCGTTTTTCCTCCTCTTTTCTTTTCACGACTAACCAACCCCCTTGG
GTTTAATCAGAAATGGGCAAGCTATCCAAGGCCGAGAAGAAGATCAACTACGACGCCAAG
CTCTGCAGTCTCTTGGAAGACTATGGCCAGGTCCTCATCGTCGCCGCCGATAACGTGGGC
TCCACTCAGCTGCAGAACATCCGCAAAGGTCTACGTGGCGACTCGACTGTTCTCATGGGA
AAGAACACCATGATGAAGCGGTCCATCAAAATCCATGCCGCCAAGACCGGTAACGATGCT
TACCTCAACCTCGTCCCCCTCCTTGTGGGTAATGTTGGATTGATCTTCACCAAGGGAGAT
TTGAAAGAAGTCAGTGAGGAAGTTGCTAAATACAAGGTTGGAGCTCCTGCTCGTGTTGGT
TTGGTTGCTCCCATTGATGTTGTTGTTCCTCCTGGTAACACCGGTCTCGACCCGTCCCAG
ACCTCTTTCTTCCAGGTCTTGAACATTCCAACCAAGATTAACAAGGGTACTGTGGAAATC
ATTACGCCTGTTGAACTTATCAAGAAGGGCGACAAGGTTGGGTCTTCTGAGGCTGCCCTT
CTTGCCAAGCTCGGGATCAGGCCATTCTCTTATGGTCTTGTTGTCCAGATGGTGTATGAC
AATGGATCTGTCTTCAGCCCNNNNNNNNNNNNNNNNNNNNNNNNNNNNNNNNNNGACCTC
ATGATTAAGTTTGCTTCTGGTGTCTCCAATGTCACAGCATTGGCATTGGCCATTTCATAC
CCGACAATTGCGGCTGCACCACACATGTTCCTCAATGCCTACAAGAATGTGCTAGCAATT
GCTGTGGCAACTGAGTATTCATTCCCTGAAGCTGACAAGGTCAAGGAGTATCTGGAGGAT
CCCTCCAAGTTCGCTGTTGCCGTGGCCACTCCTGCTGCAGCTGCCGGTGGCGCTGCTGCC
CCTGCTGCAGCTGCCAAGGAGGAAGCAAAGAAGGAAGAGCCGGCTGAGGAGTCCGATGAG
GATATGGGATTTAGCTTATTTGATTAGGTTGTTTGGCCAAGTTTCATGACCTTGACTATT
ATGTTGGGATTTTATTCCGTGGGATCTTATCGTTTGCTTAAATGATGTTATGAATTTGAG
ATTAAAAAAAAAAAAAAAAAAA---ACCGTCCATCATTGCTGTTGTTCTGCTCTTCTGCT
CCAAAAGGGAAGGATTCTCTTTGTGGCATGGTATGTACATGGCCAGACGTGTCTTCGACA
CGATCGCAGTTCGACACGATCGCGGTGGTGGCTCAAGGAAGCTAGCAACTGGTCCTGATC
TCTGTCTAAAATAGGCGAATAAGATATCATATCATCAGATAGAATGATTAACAGTGTGTG
CTAGGTTATAAAATGCAAAGCAGGTTCGAATCCACAAGAGCAGCCGTTGATACATAAACA
CGCTCTCTGGTGCTTCTGAGGAGTCGNNNNNNNNNNTTAAAATGTATGTATGTAT----A
AAAGGGAGATGTATAGGTTTGTTTAGATTTTAACACCTAAACCCTATATACCCCGTAATG
TAGTATTTAGATTTCAAATGAAAATGAAAAGATGTTTGTCTCTCGTACTGTATGGTATGA
CATACATATTGCAAATGTGTCTAATTGTGTGACACATGTGAGTTTTTGAAGGATCAAATG
GTTTTTATGTTGTCATTTAGTTGCTTCTTCAATCAATGATAGCCACACATTTTATGAGGC
ATGTTATATCATATGATATATTAGAATTTTTCTGAACTCCATAGTATTTCAAATATAACC
AAGGATTGTCTTGCAAATCATGCCTTTCATTTTCCGCACTCTGTATTTGTCAGACTTTTA
CTCTCATGTTTAGAACTTTGTATTT
>MI-2-12-3
NNNNNNNNNNNNNNNNNNNNNNNNNNNNNNNNNNNNNNNNNNNNNNNNNNNNNNNNNNNN
NNNNNNNNNNNNNNNNNNNNNNNNNNNNNNNNNNNNNNNNNNNNNNNNNNNNNNNNNNNN
NNNNNNNNNNNNNNNNNNNNNNNNNNNNNNNNNNNNNNNNNNNNNNNNNNNNNNNNNNNN
NNNNNNNNNNNNNNNNNNNNNNNNNNNNNNNNNNNNNNNNNNNNNNNNNNNNCAAGAAGG
ACTAAATGGAAAATGAAAAAAAAAA--TGCAAATCACATATTAAAACTTAAAACTTCTCT
CTCATAATGGACATTTGAGTTTAAGTTTAATCCCATATTCATGAGTTTAACCTATACATG
ATATTTAGGAGTCTCAAAACCCTAATGTACGTAGTACTTACAGTACATGATATGACGATT
GATTCTGTATTTGTTGACCGGATACCTAGCTCGTTCAAAACTTCAAACCTGCAAGTCCTC
TGTGCACTGTACAGAACTGAACTGGTCCTGTTTTGAAGGAAGTTTGACTGAA--------
---------------GTCCCCTCGTCTTCATATATCTTCGTTTATCCTCATGGAATACAC
ACCACCCCATCTCCATATATCTTCGTTTATCCTCATGGAATACACACCACCCCATCTCTA
GACCAGTT--CATTTCAAATCACACAGTTTAATGTTTGGGAAAGCCTTGAGTCTAACAAT
GTTAATTAAGTTAGGATCACAAGTTAACCGTCCATCATTGACCGCGCCTCCTAGCTTCCC
TGAAAAGTGAGAGGTTAAAGAGACAGCGCCGTAGCTGTCCGCCTTGACCGAGCCTCAAGC
TTCGTTCTTGGCCCTCGTTTTTCCTCCTCTTTTCTTTTCACGANNNNNNNNNNNNNNNNN
NNNNNNNNNNNNNNNNNNNNNNNNNNNNNNNNNNNNNNNNNNNNNNNNNNNNNNNNNNNN
NNNNNNNNNNNNNNNNNNNNNNNNNNNNNNNNNNNNNNNNNNNNNNNNNNNNNNNNNNNN
NNNNNNNNNNNNNNNNNNNNNNNNNNNNNNNNNNNNNNNNNNNNNNNNNNNNNNNNNNNN
NNNNNNNNNNNNNNNNNNNNNNNNNNNNNNNNNNNNNNNNNNNNNNNNNNNNNNNNNNNN
NNNNNCAACCTCGTCCCCCTCCTTGTGGGTAATGTTGGATTGATCTTCACCAAGGGAGAT
TTGAAAGAAGTCAGTGAGGAAGTTGCTAAATACAAGGTTGGAGCTCCTGCTCGTGTTGGT
TTGGTTGCTCCCATTGATGTTGTTGTTCCTCCTGGTAACACCGGTCTCGACCCGTCCCAG
ACCTCTTTCTTCCAGGTCTTGAACATTCCAACCAAGATTAACAAGGGTACTGTGGAAATC
ATTACGCCTGTTGAACTTATCAAGAAGGGCGACAAGGNNNNNNNNNNNNNNNNNNNNNNN
NNNNNNNNNNNNNNNNNNNNNNNNNNNNNNNNNNNNNNNGTTGTCCAGATGGTGTATGAC
AATGGATCTGTCTTCAGCCCAGAGGTGCTTGATCTTA---------CTGAGGATGACCTC
ATGATTAAGTTTGCTTCTGGTGTCTCCAATGTCACAGCATTGGCATTGGCCATTTCATAC
CCGACAATTGCGGCTGCACNNNNCATGTTCCTCAATGCCTACAAGAATGTGCTAGCAATT
GCTGTGGCAACTGAGTATTCATTCCCTGAAGCTGACAAGGTCAAGGAGTATCTGGAGGAT
CCCTCCAAGTTCGCTGTTGCCGTGGCCACTCCTGCTGCAGCTGCCGGTGGCGCTGCTGCC
CCTGCTGCAGCTGCCAANNNNNNNNNNNNNNNNNNNGAGCCGGCTGAGGAGTCCGATGAG
GATATGGGATTTAGCTTATTTGATTAGGTTGTTTGGCCAAGTTTCATGACCTTGACAATT
ATGTTGGCATTTTATTCCGTGGGATCTTATCGTTTGCTTAAATGATGTTATGAATTTGAG
ATTGATAAAAAAAAAAAAAAA----ACCGTCCATCATTGCTGTTGTTCTGCTCTTCTGCT
CCAAAAGGGAAGGATTCTCTTTGTGGCATGGTATGTACATGGCCAGACGTGTCTTCGACA
CGATCGCAGTTCGACACGATCGCGGTGGTGGCTCAAGGAAGCTAGCAACTGGTCCTGATC
TCTGTCTAAAATAGGCGAATAAGATATCATATCATCAGATAGAATGATTAACAGTGTGTG
CTAGGTTATAAAATGCAAAGCAGGTTCGAATCCACAAGAGCAGCCGTTGNNNNNNNNNNN
NNNNNNNNNNNNNNNNNNNNNNNNNNNNNNNNNNNNNNNNCATGTATGTATGTAT----A
AAAGGGAGATGTATAGGTTTGTTTAGATTTTAACACCTAAACCCTATATACCCCGTAACG
TAGTATTTAGATTTCAAATGAAAATGAAAAGATGTTTGTCTCTCGTACTGTATGGTATGA
CATACATATTGCAAATGTGTCTAATTGTGTGACACATGTGAGTTTTTNNNNNNNNNNNNN
NNNNNNNNNNNNTCATTTAGTTGCTTCTTCAATCAATGATAGCCACACATTTTATGAGGC
ATGTTATATCATATGATATATTAGAATTTTTCTGAACTCCATAGTATTTCAAATATAACC
AAGGATTGTCTTGCAAATCATGCCTTTCATTTTCCGCACTCTGTATTTGTCAGACTTTTA
CTCTCATGTTTAGAACTTTGTATTT
>NY-1-15-3
NNNNNNNNNNNNNNNNNNNNNNNNNNNNNNNNNNNNNNNNNNNNNNNNNNNNNNNNNNNN
NNNNNNNNNNNNNNNNNNNNNNNNNNNNNNNNNNNNNNNNNNNNNNNNNNNNGAACTCCA
CATCCATGTCTATACCACCATACCATGGGAATGCAGATGAAAATGAAGGATCAAAGTAGT
AAAATTAGAGAGAAAAGAAAATGAATTTAAAGTTGGTGAAGTAAAGAAACACCAAGAAGG
ACTAAATGGAAAATGAAAAAAAAAA--TGCAAATCACATATTAAAACTTAAAACTTCTCT
CTCATAATGGACATTTGAGTTTAAGTTTAATCCCATATTCATGAGTTTAACCTATACATG
ATATTTAGGAGTCTCAAAACCCTAATGTACGTAGTACTTACAGTACATGATATGACGATT
GATTCTGTATTTGTTGACCGGATACCTAGCTCGTTCAAAACTTCAAACCTGCAAGTCCTC
TGTGCACTGTACAGAACTGAACTGGTCCTGTTTTGAAGGAAGTTTGACTGAA--------
---------------GTCCCCTCGTCTTCATATATCTTCGTTTATCCTCATGGAATACAC
ACCACCCCATCTCCATATATCTTCGTTTATCCTCATGGAATACACACCACCCCATCTCTA
GACCAGTT--CATTTCAAATCACACAGTTTAATGTTTGGGAAAGCCTTGAGTCTAACAAT
GTTAATTAAGTTAGGATCACAAGTTAACCGTCCATCATTGACCGCGCCTCCTAGCTTCCC
TGAAAAGTGAGAGGTTAAAGAGACAGCGCCGTAGCTGTCCGCCTTGACCGAGCCTCAAGC
TTCGTTCTTGGCCCTCGTTTTTCCTCCTCTTTTCTTTTCACGACTAACCAACCCCCTTGG
GTTTAATCAGAAATGGGCAAGCTATCCAAGGCCGAGAAGAAGATCAACTACGACGCCAAG
CTCTGCAGTCTCTTGGNNNNNNNTGGCCAGGTCCTCATCGTCGCCGCCGATAACGTGGGC
TCCACTCAGCTGCAGAACATCCGCAAAGGTCTACGTGGCGACTCGACTGTTCTCATGGGA
AAGAACACCATGATGAAGCGGTCCATCAAAATCCATGCCGCCAAGACCGGTAACGATGCT
TACCTCAACCTCGTCCCCCTCCTTGTGGGTAATGTTGGATTGATCTTCANNNNNNNNNNN
NNNNNNNNNNNNNNNNNNNNNNNNNNNNNNNNNNNNNNNNNNNNNNNNNNNNNNNNNNNN
NNNNNNNNNNNNNNNNNNNTTGTTGTTCCTCCTGGTAACACCGGTCTCGACCCGTCCCAG
ACCTCTTTCTTCCAGGTCTTGAACATTCCAACCAAGATTAACAAGGGTACTGTGGAAATC
ATTACGCCTGTTGAACTTATCAAGAAGGGCGACAAGGTTGGGTCTTCTGAGGCTGCCCTT
CTTGCCAAGCTCGGGATCAGGCCATTCTCTTATGGTCTTGTTGTCCAGATGGTGTATGAC
AATGGATCTGTCTTCAGCCCAGAGGTGCTTGATCTTA---------CTGAGGATGACCTC
ATGATTAAGTTTGCTTCTGGTGTCTCCAATGTCACAGCATTGGCATTGGCCATTTCATAC
CCGACAATTGCGGCTGCACCACACATGTTCCTCAATGCCTACAAGAATGTGCTAGCAATT
GCTGTGGCAACTGAGTATTCATTCCCTGAAGCTGACAAGGTCAAGGAGTATCTGGAGGAT
CCCTCCAAGTTCGCTGTTGCCGTGGCCACTCCTGCTGCAGCTGCCGGTGGCGCTGCTGCC
CCTGCTGCAGCTGCCAAGGAGGAAGCAAAGCAGGAAGAGCCGGCTGAGGAGTCCGATGAG
GATANNNNNNNNNNNNNNNNNNNTTAGGTTGTTTGGCCAGGTTTCATGACCTTGACAATT
ATGTTGGCATTTTATTCCGTGGGATCTTATCGTTTGCTTAAATGATGTTATGAATTTGAG
ATTGAAAAAAAAAAAAAAAAAA---ACCGTCCATCATTGCTGTTGTTCTGCTCTTCTGCT
CCAAAAGGGAAGGATTCTCTTTGTGGCATGGTATGTACATGGCCAGACGTGTCTTCGACA
CGATCGCAGTTCAACACGATCGCGGTGGTGGCTCAAGGAAGCTAGCAACTGGTCCTGATC
TCTGTCTAAAATAGGCGAATAAGATATCATATCATCAGATAGAATGATTAACAGTGTGTG
CTAGGTTATAAAATGCAAAGCAGGTTCGAATCCACAAGAGCAGCCGTTGATACATAAACA
CGCTCTCTGGTGCTTCTGAGGAGTCGTGCGGTGATCTTAACATGTATGTATGTAT----A
AAAGGGAGATGTATAGGTTTGTTTAGATTTTAACACCTAAACCCTATATACCCCGTAATG
TAGTATTTAGATTTCAAATGAAAATGAAAAGATGTTTGTCTCTCGTACTGTATGGTATGA
CATACATATTGCAAATGTGTCTAATTGTNNNNNNNNTGTGAGTTTTTGAAGGATCAAATG
GTTTTTATGTTGTCATTTAGTTGCTTCTTCAATCAATGATAGCCACACATTTTATGAGAC
ATGTTATATCATATGATATATTAGAATTTTTCTGAACTCCATAGTATTTCAAATATAACC
AAGGATTNNNNNNNNNNNNNNNNNNNNNNNNNNNNNNNNNNNNNNNNNNNNNNNNNNNNN
NNNNNNNNNNNNNNNNNNNNNNNNN
>WA-1-2-4
NNNNNNNNNNNNNNNNNNNNNNNNNNNNNNNNNNNNNNNNNNNNNNNNNNNNNNNNNNNN
NNNNNNNNNNNNNNNNNNNNNNNNNNNNNNNNNNNNNNNNNNNNNNNNNNNNNNNNNNNN
NNNNNNNNNNNNNNNNNNNNNNNNNNNNNNNNNNNNNNNNNNNNNNNNNNNNNNNNNNNN
NNNNNNNNNNNNNNNNNNNNNNNNNNNNNNNNNTGGTGAAGTAAAGAAACACCAAGAAGG
ACTAAATGGAAAATGAAAAAAAAAAA-TGCAAATCACATATTAAAACTTAAAACTTCTCT
CTCATAATGGACATTTGAGTTTAAGTTTAATCCCATATTCATGAGTTTAACCTATACATG
ATATTTAGGAGTCTCAAAACCCTAATGTACGTAGTACTTACAGTACATGATATGACGATT
GATTCTGTATTTGTTGACCGGATACCTAGCTCGTTCAAAACTTCAAACCTGCAAGTCCTC
TGTGCACTGTACAGAACTGAACTGGTCCTGTTTTGAAGGAAGTTTGACTGAA--------
---------------GTCCCCTCGTCTTCATATATCTTCGTTTATCCTCATGGAATACAC
ACCACCCCATCTCCATATATCTTCGTTTATCCTCATGGAATACACACCACCCCATCTCTA
GACCAGTT--CATTTCAAATCACACAGTTTAATGTTTGGGAAAGCCTTGAGTCTAACAAT
GTTAATTAAGTTAGGATCACAAGTTAACCGTCCATCATTGACCGCGCCTCCTAGCTTCCC
TGAAAAGTGAGAGGTTAAAGAGACAGCGCCGTAGCTGTCCGCCTTGACCGAGCCTCAAGC
TTCGTTCTTGGCCCTCGTTTTTCCTCCTCTTTTCTTTTCACGACTAACCAACCCCCTTGG
GTTTAATCAGAAATGGGCAAGCTATCCAAGGCCGAGAAGAAGATCAACTACGACGCCAAG
CTCTGCAGTCTCTTGGAAGACTATGGCCAGGTCCTCATCGTCGCCGCCGATAACGTGGGC
TCCACTCAGCTGCAGAACATCCGCAAAGGTCTACGTGGCGACTCGACTGTTCTCATGGGA
AAGAACACCATGATGAAGCGGTCCATCAAAATCCATGCCGCCAAGACCGGTAACGATGCT
TACCTCAACCTCGTCCCCCTCCTTGTGGGTAATGTTGGATTGATCTTCACCAAGGGAGAT
TTGNNNNNNNNNNNNNNNNNNNNNNNNNNNNNNNNNNNNNNNNNNNNNNNNNNNNNNNNN
NNNNNNNNNNNNNNNNNNNNNNNNNNNNNNNNNNNNNNNNNNNNNNNNNNNNNNNNNNNN
NNNNNNNNNNNNNNNNNNNNNNNNNNNCCAACCAAGATTAACAAGGGTACTGTGGAAATC
ATTACGCCTGTTGAACTTATCAAGAAGGGCGACAAGGTTGGGTCTTCTGAGGCTGCCCTT
CTTGCCAAGCTCGGGATCAGGCCATTCTCTTATGGTCTTGTTGTCCAGATGGTGTATGNN
NNNGGATCTGTCTTCAGCCCAGAGGTGCTTGATCTTA---------CTGAGGATGACCTC
ATGATTAAGTTTGCTTCTGGTGTCTCCAATGTCACAGCATTGGCATTGGCCATTTCATAC
CCGACAATTGCGGCTGCACCACACATGTTCCTCAATGCCTACANNNNNNNNNNNNNNNNN
NNNNNNNNNNNNNNNNNNNNNNNNNNNNNNNNNNNNNNNNNNNNNNNNNNNNNNNNNNNN
NNNNNNNNNNNNNNNNNNNNNNNNNNNNNNNNNNNNNNNNNNNNNNNNNNNNNNNNNNNN
NNNNNNNNNNNTGCCAAGGAGGAAGCAAAGAAGGAAGAGCCGGCTGAGGAGTCCGATGAG
GATATGGGATTTAGCTTATTTGATTAGGTTGTTTGGCCAAGTTTCATGACCTTGACAATT
ATGTTGGCATTTTATTCCGTGGGATCTTATCGTTTGCTTAAATGATGTTATGAATTTGAG
ATTGATAAAAAAAAAAAAAAAA---ACCGNNNNNNNNNNNNNNNNNNNNNNNNNNNNNNN
NNNNNNNNNNNNNNNNNNNNNNNNNNNNNNNNNNNNNNNNNNNNNNNNNNNNNNNNNNNN
NNNNNNNNNNNNNNNNNNNNNNNNNNNNNNNNNNNNNNNNNNNNNNNNNNNNNNNNNNNN
NNNNNNNNNNNNNNNNNNNNNNNNNATCATAGCATCAGATAGAATGATTAACAGTGTGTG
CTAGGTTATAAAATGCAAAGCAGGTTCGAATCCACAAGAGCAGCCGTTGATACATAAACA
CGCTCTCTGGTGCTTCTGAGGAGTCGTGCGGTGATCTTAACATGTATGTATGTAT----A
AAAGGGAGATGTATAGGTTTGTTTAGATTTTAACACCTAAACCCTATATACCCCGTAATG
TAGTATTTAGATTTCAAATGAAAATGAAAAGATGTTTGTCTCTCGTACTGTATGGTATGA
CATACATATTGCAAATGTGTCTAATTGTGTGACACATGTGAGTTTTTGAAGGATCAAATG
GTTTTTATGTTGTCATTTAGTTGCTTNNNNNNNNNNNNNNNNNNNNNNNNNNNNNNNNNN
NNNNTATATCATATGATATATTAGAATTTTTCTGAACTCCATAGTATTTCAAATATAACC
AAGGATTGTCTTGCAAATCATGCCTTTCATTTTCCGCACTCTGTATTTGTCAGACTTTTA
CTCTCATGTTTAGAACTTTGTATTT
>WA-1-13-3
NNNNNNNNNNNNNNNNNNNNNNNNNNNNNAAGCACTCAGTTACTAAGCATGTTTCTTCTT
CCTGCTATGGAATTTGCTCTGCATA-------------ACTTTAATTCATATGAACTCCA
CATCCATGTCTATACCACCATACCATGGGAATGCAGATGAAAATGAAGGATCAAAGTAGT
AAAATTAGAGAGAAAAGAAAATGAATTTAAAGTTGGTGAAGTAAAGAAACACCAAGNNNN
NNTAAATGGAAAATGAAAAAAAAAAA-TGCAAATCACATATTAAAACTTAAAACTTCTCT
CTCATAATGGACATTTGAGTTTAAGTTTAATCCCATATTCATGAGTTTAACCTATACATG
ATATTTAGGAGTCTCAAAACCCTAATGTACGTAGTACTTACAGTACATGATATGACGATT
GATTCTGTATTTGTTGACCGGATACCTAGCTCGTTCAAAACTTCAAACCTGCAAGTCCTC
TGTGCACTGTACAGAACTGAACTGGTCCTGTTTTGAAGGAAGTTTGACTGAA--------
---------------GTCCCCTCGTCTTCATATATCTTCGTTTATCCTCATGGAATACAC
ACCACCCCATCTCCATATATCTTCGTTTATCCTCATGGAATACACACCACCCCATCTCTA
GACCAGTT--CATTTCAAATCACACAGTTTAATGTTTGGGAAAGCCTTGAGTCTAACAAT
GTTAATTAAGTTAGGATCACAAGTTAACCGTCCATCATTGNNNNNNNNNNNNNNNNNNNN
NNNNNNNNNAGAGGTTAAAGAGACAGCGCCGTAGCTGTCCGCCTTGACCGAGCCTCAAGC
TTCGTTCTTGGCCCTCGTTTTTCCTCCTCTTTTCTTTTCACGACTAACCAACCCCCTTGG
GTTTAATCAGAAATGGGCAAGCTATCCAAGGCCGAGAAGAAGATCAACTACGACGCCAAG
CTCTGCAGTCTCTTGGAAGACTATGGCCAGGTCCTCATCGTCGCCGCCGATAACGTGGGC
TCCACTCAGCTGCAGAACATCCGCAAAGGTCTACGTGGCGACTCGACTGTTCTCATGGGA
AAGAACACCATGATGAAGCGGTCCATCAAAATCCATGCCGCCAAGACCGGTAACGATGCT
TACCTCAACCTCGTCCCCCTCCTTGTGGGTAATGTTGGATTGATCTTCACCAAGGGAGAT
TTGAAAGAAGTCAGTGAGGAAGTTGCTAAATACAAGGTTGGAGCTCCTGCTCGTGTTGGT
TTGGTTGCTCCCATTGATGTTGTTGTTCCTCCTGGTAACACCGGTCTCGACCCGTCCCAG
ACCTCTTTCTTCCAGGTCTTGAACATTCCAACCAAGATTAACAAGGGTACTGTGGAAATC
ATTACGCCTGTTGAACTTATCAAGAAGGGCGACAAGGTTGGGTCTTCTGAGGCTGCCCTT
CTTGCCAAGCTCGGGANNNNNNNNNNNNNNNNNNNNNNNNNNNNNNNNNNNNNNNNNNNN
NNNNNNNNNNNNNNNNNNNNNNNNNNNNNNNNNNNNNNNNNNNNNNNNNNNNNNNNNNNN
NNNNNNNNNNNNNNNNNNNNNNNNNNNNNNNNNNNNNNNNNNNNNNNNNNNNNNNNNNNN
NNGACAATTGCGGCTGCACCACACATGTTCCTCAATGCCTACAAGAATGTGCTAGCAATT
GCTGTGGCAACTGAGTATTCATTCCCTGAAGCTGACAAGGTCAAGGAGTATCTGGAGGAT
CCCTCCAAGTTCGCTGTTGCCGTGGCCACTCCTGCTGCAGCTGCCGGTGGCGCTGCTGCC
CCTGCTGCAGCTGCCAAGGAGGAAGCAAAGAAGGAAGAGCCGGCTGAGGAGTCCGATGAG
GATATGGGATTTAGCTTATTTGATTAGGTTGTTTGGCCAAGTTTCATGACCTTGACAATT
ATGTTGGCATTTTATTCCGTGGGATCTTATCGTTTGCTTAAATGATGTTATGAATTTGAG
ATTGATAAAAAAAAAAAAAAAAA--ACCGTCCATCATTGCTGTTGTTCTGCTCTTCTGCT
CCAAAAGGGAAGGATTCTCTTTGTGGCATGGTATGTACATGGCCAGACGTGTCTTCGACA
CGATCGCAGTTCGACACGATCGCGGTGGTGGCTCAAGGAAGCTAGCAACTGGTCCTGATC
TCTGTCTAAAATAGGCGAATAAGATATCATATCATCAGATAGAATGATTAACAGTNNNNN
NNNNNNNNNNNNNNNNNNNNNNNNNNNNNNNNNACAAGAGCAGCCGTTGATACATAAACA
CGCTCTCTGGTGCTTCTGAGGAGTCGTGCGGTGATCTTAACATGTATGTATGTAT----A
AAAGGGAGATGTATAGGTTTGTTTAGATTTTAACACCTAAACCCTATATACCCCGTAATG
TAGTATTTAGATTTCAAATGAAAATGAAAAGATGTTTGTCTCTCGTACTGTATGGTATGA
CATACATATTGCAAATGTGTCTAATTGTGTGACACATGTGAGTTTTTGAAGGATCAAATG
GTTTTTATGTTGTCATTTAGTTGCTTCTTCNNNNNNNNNNNNNNNNNNNNNNNNNNNNNN
ATGTTATATCATATGATATATTAGAATTTTTCTGAACTCCATAGTATTTCAAATATAACC
AAGGATTGTCTTGCAAATCATGCCTTTCATTTTCCGCACTCTGTATTTGTCAGACTTTTA
CTCTCATGTTTAGAACTTTGTATTT
>CA-12-7-4
CTACCTCTTTGTTTCCTTTGTGTAAGTAGAAGCACTCAGTTACTAAGCATGTTTCTTCTT
CCTGCTATGGAATTTGCTCTGCATA-------------ACTTTAATTCATATGAACTCCA
CATCCATGTCTATACCACCATACCATGGGAATGCAGATGAAAATGNNNNNNNNNNNNNNN
NNNNNNNGAGAGAAAAGAAAATGAATTTAAAGTTGGTGAAGTAAAGAAACACCAAGAAGG
ACTAAATGGAAAATTAAAAAAAAAA--TGCAAATCACATATTAAAACTTAAAACTTCTCT
CTCATAATGGACATTTGAGTTTAAGTTTAATCC-ATATTCATGAGTTTAACCTATNNNNN
NNNNNNNNNNNNNNNNNNNNNNNNNNNNNNNNAGTACTTACAGTACATGATATGACGATT
GATTCTGTATTTGTTGACCGGATACCTAGCTCGTTCAAAACTTCAAACCTGCAAGTCCTC
TGTGCACTGTACAGAACTGAACTGGTCCTGTTTTGAAGGAAGTTTGACTGAA--------
---------------GTCCCCTCGTCTTCATATATCTTCGTTTATCCTCATGGAATACAC
ACCACCCCATCTCCATATATCTTCGTTTATCCTCATGGAATACACACCACCCCATNNNNN
NNNNNNNNNNNNNNNNNNNNNNNNNNNNNNNNNNNNNNNNNNNNNNNNNNNNNNNNNNNN
NNNNNNNNNNNNNNNNNNNNNNNNNNNNNNNNNNNNNNNNNNNNNNNNNNNNNNNNNNNN
NNNNNNNNNNNNNNNTAAAGAGACAGCGCCGTAGCTGTCCGCCTTGACCGAGCCTCAAGC
TTCGTTCTTGGCCCTCGTTTTTCCTCCTCTTTTCTTTTAACTACTAACCAACCCCCTTGG
GTTTAATCAGAAATGGGCAAGCTATCCAAGGCCGAGAAGAAGATCAACTACGACGCCAAG
CTCTGCAGTCTCTTGGAAGACTATGGCCAGGTCCTCATCGTCGCCGCCGATAACGTGGGC
TCCACTCAGCTGCAGAACATCCACANNNNNNNNNNNNNNNNNNNNNNNNNNNNNNNNNNN
NNNNNNNNNATGATGAAGCGGTCCATCAAAATCCATGCCGCCAAGACCGGTAACGATGCT
TACCTCAACCTCGTCCCCCTCCTTGTGGGTAATGTTGGATTGATCTTCACCAAGGGGGAT
TTGAAAGAAGTCAGTGAGGAAGTTGCTAAATACAAGGTTGGAGCTCCTGCTCGTGTTGGT
TTGGTTGCTCCCATTGATGTTGTTGTTCCTCCTGGTAACACCGGTCTCGACCCGTCCCAG
ACCTCTTTCTTCCAGGTCTTGAACATTCCGACCAAGATTAACAAGGGTACTGTGGAAATC
ATTACCCCTGTTGAACTTATCAAGAAGGGCGACAAGGTTGGGTCTTCTGAGGCTGCCCTT
CTTGCCAAGCTCGGGATCAGGCCATTCTCTTATGGTCTTGTTGTCCAGATGGTGTATGAG
AATGGATCTGTCTTCAGCCCAGAGGTGCTTGATCTTA---------CTGAGGATGACCTC
ATGATTAAGTTTGCTTCTGGTGTCTCCAATGTCACAGCATTGGCATTGGCCATTTCATAC
CCGACAATTGCGGCTGCACCACACATGTTCCTCAATGCCTACAAGAATGTGCTAGCAATT
GCTGTGGCAACTGAGTATTCATTCCCTGAAGCTGACAAGGTCAAGGAGTATCTGGAGGAT
CCCTCCAAGTTCGCTGTTGCCGTGGCCACTCCTGCTGCAGCTGCCGGTGGCGCTGCTGCC
CCTGCTGCAGCTGCCAAGGAGAAAGCAAAGAAGGAAGAGCCGGCTGAGGAGTCCGATGAG
GATATGGGATTTAGCTTATTTGATTAGGTTGTTTGGCCAAGTTTCATGACCTTGACAATT
ATGTTGGCATTTTATTCCGTGGGATCTTATCGTTTGCTTAAATGANNNNNNNNNNNNNNN
NNNNNNNNNNNNNNNNNNNNNNNNNNNNNNNNNNNNNNNNNNNNNNNNNNNNNNNNNNNN
NNNNNNNNNNNNNATTCTCTTTGTGGCATGGTATGTACATGGCCAGACGTGTCTTCGACA
CGATCGCAGTTCGACACGATCGCGGTGGTGGCTCAAGGAAGCTAGCAACTGGTCCTGATC
TCTGTCTAAAATAGGCGAATAAGATATCATATCATCAGATAGAATGATTAACAGTGTGTG
CTAGGNNNNNNNNNNNNNNNNNNNNNNNNNNNNNNNNNNNNNNNNNNNNNNNNNNNNNNN
NNNNNNNNNNNNNNNNNNNNNNNNNNNNNNGTGATCTTAACATGTATGTATGTAT----A
AAAGGGAGATGTATAGGTTTGTTTAGATTTTAACACCTAAACCCTATATACCCCGTAATG
TAGTATTTAGATTTCAAATGAAAATGAAAAGATGTTTGTCTCTCGTACTGTATGGTATGA
CATACATATTGCAAATGTGTCTAATTGTGTGACACATGTGAGTTTTTGAAGGATCAAATG
GTTTTTATGTTGTCATTTAGTTGCTTCTTCAATCAATAATAGCCACATATTTTATGAGAC
ATGTTATATCATATGATATANNNNNNNNNNNNNNNNNNNNNNNNNNNNNNNNNNNNNNNN
NNNNNNNNNNNNNNNNNNNNNNNNNNNNNNNNNNNNNNNNNNNNNNNNNNNNNNNNNNNN
NNNNNNNNNNNNNNNNNNNNNNNNN
>OR-3-6-4
CTACCTCTTTGTTTCCTTTGTGTAAGTAGAAGCACTCAGTTACTAAGCATGTTTCTTCTT
CCTGCTATGGAATTTGCTCTGCATA-------------ACTTTAATTCATATGAACTCCA
CATCCATGTCTATACCACCATACCATGGGAATGCAGATGAAAATGAAGGATCAAAGTAGT
AAAATTAGAGAGAAAAGAAAATGAATTTAAAGTTGGTGAAGTAAAGAAACACCAAGAAGG
ACTAAATGGAAAATTAAAAAAAAAAAATGCAAATCACATATTAAAACTTAAAACTTCTCT
CTCATAATGGACATTTGAGTTTAAGTTTAATCC-ATATTCATGAGTTTAACCTATACA-G
ATATTTAGGAGTCTCAAAACCCTAATGTACGTAGTACTTACAGTACATGATATGACGATT
GATTCTGTATTTGTTGACCGGATACCTAGCTCGTTCAAAACTTCAAACCTGCAAGTCCTC
TGTGCACTGTACAGAACTGAACTGGTCCTGTTTTGAAGGAAGTTTGACTGAA--------
---------------GTCCCCTCGTCTTCATATATCTTCGTTTATCCTCATGGAATACAC
ACCACCCCATCTCCATATATCTTCGTTTATCCTCATGGAATACACACCACCCCATCTCTA
GACCAGTTTTCATTTCAAATCACACAGTTTAATGTTTGGGAAAGCCTTGAGTCTAACAAT
GTTAATTAAGTTAGGATCACAAGTTAACCGTCCATCATTGACCGCGCCTCCTAGCTTCCC
TGAAAAGTGAGAGGTTAAAGAGACAGCGCCGTAGCTGTCCGCCTTGACCGAGCCTCAAGC
TTCGTTCTTGGCCCTCGTTTTTCCTCCTCTTTTCTTTTAACTACTAACCAACCCCCTTGG
GTTTAATCAGAAATGGGCAAGCTATCCAAGGCCGAGAAGAAGATCAACTACGACGCCAAG
CTCTGCAGTCTCTTGGAAGACTATGGCCAGGTCCTCATCGTCGCCGCCGATAACGTGGGC
TCCACTCAGCTGCAGAACATCCACAAAGGTCTACGTGGCGACTCGACTGTTCTCATGGGA
AAGAACACCATGATGAAGCGGNNNNNNNNNNNNNNNNNNNNNNNNNNNNNNNNCGATGCT
TACCTCAACCTCGTCCCCCTCCTTGTGGGTAATGTTGGATTGATCTTCACCAAGGGAGAT
TTGAAAGAAGTCAGTGAGGAAGTTGCTAAATACAAGGTTGGAGCTCCTGCTCGTGTTGGT
TTGGTTGCTCCCATTGATGTTGTTGTTCCTCCTGGTAACACCGGTCTCGACCCGTCCCAG
ACCTCTTTCTTCCAGGTCTTGAACATTCCGACCAAGATTAACAAGGGTACTGTGGAAATC
ATTACCCCTGTTGAACTTATCAAGAAGGGCGACAAGGTTGGGTCTTCTGAGGCTGCCCTT
CTTGCCAAGCTCGGGATCAGGCCATTCTCTTATGGTCTTGTTGTCCAGATGGTGTATGAG
AATGGATCTGTCTTCAGCCCAGAGGTGCTTGATCTTA---------CTGAGGATGACCTC
ATGATTAAGTTTGCTTCTGGTGTCTCCAATGTCACAGCATTGGCATTGGCCATTTCATAC
CCGACAATTGCGGCTGCACCACACATGTTCCTCAATGCCTACAAGAATGTGCTAGCAATT
GCTGTGGCAACTGAGTATTCATTCCCTGAAGCTGACAAGGTCAAGGAGTATCTGGAGGAT
CCCTCCAAGTTCGCTGTTGCCGTGGCCACTCCTGCTGCAGCTGCCGGTGGCGCTGCTGCC
CCTGCTGCAGCTGCCAAGGAGAAAGCAAAGAAGGAAGAGCCGGCTGAGGGGTCGGATGAG
GCTATGGGATTTAGCATATATGATTAGGTTGTTTGGCCAAGTTTCATGACCTTGACAATT
ATGTTGGCATTTTATTCCGTGGGATCTTATCGTTTGCTTAAATGATGTTATGAATTTGAG
ATTGATAAAAAAAAAAAAAAAA---ACCGTCCATCATTGCTGTTGTTCTGCTCTTCTGCT
CCAAAAGGGAAGGATTCTCTTTGTGGCATGGTATGTACATGGCCAGACGTGTCTTCGACA
CGATCGCAGTTCGACACGATCGCGGTGGTGGCTCAAGGAAGCTAGCAACTGGTCCTGATC
TCTGTCTAAAATAGGCGAATAAGATATCATATCATCAGATAGAATGATTAACAGTGTGTG
CTAGGTTATAAAATGCAAAGCAGGTTCGAATCCACAAGAGCAGCCGTTGATACATAAACA
CGCTCTNNNNNNNNNNNNNNNNNNNNNNNNNNNATCTTAACATGTATGTATGTAT----A
AAAGGGAGATGTATAGGATTGTTTAGATTTTAACACCTAAACCCTATATACCCCGTAATG
TAGTATTTAGATTTCAAATGAAAATGAAAAGATGTTTGTCTCTCGTACTGTATGGTATGA
CATACATATTGCAAATGTGTCTAATTGTGTGACACATGTGAGTTTTTGAAGGATCAAATG
GTTTTTATGTTGTCATTTAGTTGCTTCTTCAATCAATAATAGCCACACATTTTATGAGAC
ATGTTATATCATATGATATACTAGAATTTTTCTGAANNNNNNNNNNNNNNNNNNNNNNNN
NNNNNNNNNNNNNNNNNNNNNNNNNNNNNNNNNNNNNNNNNNNNNNNNNNNNNNNNNNNN
NNNNNNNNNNNNNNNNNNNNNNNNN
>UT-2-20-3
NNNNNNNNNNNNNNNNNNNNNNNNNNNNNNNNNNNNNNNNNNNNNNNNNNNNNNNNNNNN
NNNNNNNNNNNNNNNNNNNNNNNNNNNNNNNNNNNNNNNNNNNNNNNNNNNNNNNNNNNN
NNNNNNNNNNNNNNNNNCCATACCATGGGAATGCAGATGAAAATGAAGGATCAAAGTAGT
AAAATTAGAGAGAAAAGAAAATGAATTTAAAGTTGGTGAAGTAAAGAAACACCAAGAAGG
ACTAAATGGAAAATTAAAAAAAAA---TGCAAATCACATATTAAAACTTAAAACTTCTCT
CTCATAATGGACATTTGAGTTTAAGTTTAATCC-ATATTCATGAGTTTAACCTATACA-G
ATATTTAGGAGTCTCAAAACCCTAATGTACGTAGTACTTACAGTACATGATATGACGATT
GATTCTGTATTTGTTGACCGGATACCTAGCTCGTTCAAAACTTCAAACCTGCAAGTCCTC
TGTGCACTGTACAGAACTGAACTGGTCCTGTTTTGAAGGAAGTTTGACTGAA--------
---------------GTCCCCTCGTCTTCATATATCTTCGTTTATCCTCATGGAATACAC
ACCACCCCATCTCCATATATCTTCGTTTATCCTCANNNNNNNNNNNNNNNNNNNNNNNNN
NNNNNNNNNNNNNNNNNNNNNNNNNNNNNNNNNNNNNNNNNNNNNNNNNNNNNNNNNNNN
NNNNNNNNNNNNNNNNNNNNNNNNNNNNNNNNNNNNNNNNNNNNNNNNNNNNNNNNNNNN
NNNNNNNNNNNAGGTTAAAGAGACAGCGCCGTAGCTGTCCGCCTTGACCGAGCCTCAAGC
TTCGTTCTTGGCCCTCGTTTTTCCTCCTCTTTTCTTTTAACTACTAACCAACCCCCTTGG
GTTTAATCAGAAATGGGCAAGCTATCCAAGGCCGAGAAGAAGATCAACTACGACGCCAAG
CTCTGCAGTCTCTTGGAAGACTATGGCCAGGTCCTCATCGTCGCCGCCGATAACGTGGGC
TCCACTCAGCTGCAGAACATCCACAAAGGTCTACGTGGCGACTCGACTGTTCTCATGGNN
NNNNNNNNNNNNNNNNNNNNNNNNNNNNNNNNNNNNNNNNNNNNNNNNNNNNNNNNNNNN
NNNNNNNNNNNNNNNNNNNTCCTTGTGGGTAATGTTGGATTGATCTTCACCAAGGGAGAT
TTGAAAGAAGTCAGTGAGGAAGTTGCTAAATACAAGGTTGGAGCTCCTGCTCGTGTTGGT
TTGGTTGCTCCCATTGATGTTGTTGTTCCTCCTGGTAACACCGGTCTCGANNNNNCCCAG
ACCTCTTTCTTCCAGGTCTTGAACATTCCGACCAAGATTAACAAGGGTACTGTGGAAATC
ATTACCCCTGTTGAACTTATCAAGAAGGGCGACAAGGTTGGGTCTTCTGAGGCTGCCCTT
CTTGCCAAGCTCGGGATCAGGCCATTNNNNNNNNNNNNTGTTGTCCAGATGGTGTATGAG
AATGGATCTGTCTTCAGCCCAGAGGTGCTTGATCTTAGTCATCTTACTGAGGATGACCTC
ATGATTAAGTTTGCTTCTGGTGTCTCCAATGTCACAGCATTGGCATTGGCCATTTCATAC
CCGACAATTGCGGCTGCACCACACATGTTCCTCAATGCCTACAAGAATGTGCTAGCAATT
GCTGTGGCAACTGAGTATTCATTCCCTGAAGCTGACAAGGTCAAGGAGTATCTGGAGGAT
CCCTCCAAGTTCGCTGTTGCCGTGGCCACTCCTGCTGCAGCTGCCGGTGGCGCTGCTGCC
CCTGCTGCAGCTGCCAAGGAGGAAGCAAAGAAGGAAGAGCCGGCTGNNNNNNNNNNNNNN
NNNNNNNNNNNNNNNNNNNNNNNNNNNNNNNNNNNNNNNNNNNNNNTGACCTTGACAATT
ATGTTGGCATTTTATTCCGTGGGATCTTATCGTTTGCTTAAATGATGTTATGAATTTGAG
ATTGAAAAAAAAAAAAAAAAAA---ACCGTCCATCATTGCTGTTGTTCTGCTCTTCTGCT
CCAAAAGGGAAGGATTCTCTTTGTGGCATGGTATGTACATGGCCAGACGTGTCTTCGACA
CGATCGCAGTTCGACACGATCGCGGTGGTGGCTCAAGGAAGCTAGCAACTGGTCCTGATC
TCTGTCTAAAATAGGNNNNNNNNNNNNNNNNNNNNNNNNNNNNNNNNNNNNNNNNNNNNN
NNNNNNNNNNNNNNNNNNNNNNNNNNNNNNNNNNNNNNNNNNNNNNNNNNNNNNNNNNNN
NNNNNNNNNNNNNNNNNNNNNNNNNNNNNNNNNNNNNNNNNNNNNATGTATGTAT----A
AAAGGGAGATGTATAGGTTTGTTTAGATTTTAACACCTAAACCCTATATACCCCGTAATG
TAGTATTTAGATTTCAAATGAAAATGAAAAGATGTTTGTCTCTCGTACTGTATGGTATGA
CATACATATTGCAAATGTGTCTAATTGTGTGACACATGTGAGTTTTTGAAGGATCAAATG
GTTTTTATGTTGTCATTTAGTTGCTTCTTCAATCAATAATAGCCACACATTTTATGAGAC
ATGTTATATCATATGATATACTAGAATTTTTCTGAACTCCACAGTATTTCAAATATAACC
AAGGATTGTCTTGCAAATCATGCCTTTCATTTTCCGCACTCTGTATTTGTCAGACTTTTA
CTCTCATGTTTAGAACTTTGTATTT
>UT-2-12-3
CTACCTCTTTGTTTCCTTTGTGTAAGTAGAAGCACTCAGTTACTAAGCATGTTTCTTCTT
CCTGCTATGGAATTTGCTCTGCATA-------------ACTTTAATTCATATGAACTCCA
CATCCATGTCTATACCACCATACCATGGGAATGCAGATGAAAATGAAGGATCAAAGTAGT
AAAATTAGAGAGAAAAGAAAATGAATTTAAAGTTGGTGAAGTAAAGAAACANNNNNNAGG
ACTAAATGGAAAATTAAAAAAAAA---TGCAAATCACATATTAAAACTTAAAACTTCTCT
CTCATAATGGACATTTGAGTTTAAGTTTAATCC-ATATTCATGAGTTTAACCTATACA-G
ATATTTAGGAGTCTCAAAACCCTAATGTACGTAGTACTTACAGTACATGATATGACGATT
GATTCTGTATTTGTTGACCGGATACCTAGCTCGTTCAAAACTTCAAACCTGCAAGTCCTC
TGTGCACTGTACAGAACTGAACTGGTCCTGTTTTGAAGGAAGTTTGACTGAA--------
---------------GTCCCCTCGTCTTCATATATCTTCGTTTATCCTCATGGAATACAC
ACCACCCCATCTCCATATATCTTCGTTTATCCTCATGGAATACACACCACCCCATCTCTA
GACCAGTTTTCATTTCAAATCACACAGTTTAATGTTTGGGAAAGCCTTGAGTCTAACAAT
GTTAATTAAGTTAGGATCACAAGTTAACCGTCCATCATTGACCGCGCCTCCTAGCTTCCC
TGAAAAGTGAGAGGTTAAAGAGACAGCGCCGTAGCTGTCCGCCTTGACCGAGCCTCAAGC
TTCNNNNNNNNNNNNNNNNNNNNNNNNNNNNNNNNNNNNNNNNNNNNNNNNNNNNNNNNN
NNNNNNNNNNNNNNNNNNNNNNNNNNNNNNNNNNNNNNNNNNNNNNNNNNNNNNNNNNNN
NNNNNNNNNNNNNNNNNNNNNNNNNNNNNNNNNNNNNNNNNNNNNNNNNNNNNNNNNNNN
NNNNNNNNNNNNNNNNNNNNNCACAAAGGTCTACGTGGCGACTCGACTGTTCTCATGGGA
AAGAACACCATGATGAAGCGGTCCATCAAAATCCATGCCGCCAAGACCGGTAACGATGCT
TACCTCAACCTCGTCCCCCTCCTTGTGGGTAATGTTGGATTGATCTTCACCAAGGGANNN
NNNNNNNNNNNNNNNNNNNNNNNNNNNNNNNNNNNNNNNNNNNNNNNNNNNNNNNNNNNN
NNNNNNNNNNNNNNNNNNNTTGTTGTTCCTCCTGGTAACACCGGTCTCGACCCGTCCCAG
ACCTCTTTCTTCCAGGTCTTGAACATTCCGACCAAGATTAACAAGGGTACTGTGGAAATC
ATTACCCCTGTTGAACTTATCAAGAAGGGCGACAAGGTTGGGTCTTCTGAGGCTGCCCTT
CTTGCCAAGCTCGGGATCAGGCCATTCTCTTATGGTCTTGTTGTCCAGATGGTGTATGAG
AATGGATCTGTCTTCAGCCCAGAGGTGCTTGATCTTAGTCATCTTACTGAGGATGACCTC
ATGATTAAGTTTGCTTCTGGTGTCTCCAATGTCACAGCATTGGCATTGGCCATTTCATAC
CCGACAATTGCGGCTGCACCACACATGTTCCTCAATGCCTACAAGAATGTGCTAGCAATT
GCTGTGGCAACTGAGTATTCATTCCCTGAAGCTGACAAGGTCAAGGAGTATCTGGAGGAT
CCCTCCAAGTTCGCTGTTGCCGTGGCCACTCCTGCTGCAGCTGCCNNNNNNNNNNNNNNN
NNNNNNNNNNNNNNNNNNNNNNNNNNNNNNNNNNNNNNNNNNNNNNNNNNNNNNNNNNNN
NNNNNNNNNNNNNNNNNNNNNNNNNNNNNNNNNNNNNNNNNNNNNNNNNNNNNNNNNNNN
NNNNNNNNNNNNNNNNNNNNNNNATCTTATCGTTTGCTTAAATGATGTTATGAATTTGAG
ATTGATAAAAAAAAAAAAAAA----ACCGTCCATCATTGCTGTTGTTCTGCTCTTCTGCT
CCAAAAGGGAAGGATTCTCTTTGTGGCATGGTATGTACATGGCCAGACGTGTCTTCGACA
CGATCGCAGTTCGACACGATCGCGGTGGTGGCTCAAGGAAGCTAGCAANNNNNNNNNNNN
NNNNNNNNNNNNNNNNNNNNNNNNNNNNNNNNNNNNNNNNNNNNNNNNNNNNNNNNNNNN
NNNNNNNNNNNNNNNNNNNNNNNNNNNNNNNNNNNNNNNNNNNNNNNNNNNNNNNNNNNN
NNNNNNNNNNNNNTTCTGAGGAGTCGTGCGGTGATCTTAACATGTATGTAT--------A
AAAGGGAGATGTATAGGTTTGTTTAGATTTTAACACCTAAACCCTATATACCCCGTAATG
TAGTATTTAGATTTCAAATGAAAATGAAAAGATGTTTGTCTCTCGTACTGTATGGTATGA
CATACATATTGCAAATGTGTCTAATTGTGTGACACATGTGAGTTTTTGAAGGATCAAATG
GTTTTTATGTTGTCATTTAGTTGCTTCTTCAATCAATAATAGCCACACATTTTATGAGAC
ATGTTATATCATATGATATACTAGAATTTTTCTGAACTCCACAGTATTTCAAATATAACC
AAGGATTGTCTTGCAAATCATGCCTTTCATTTTCCGCACNNNNNNNNNNNNNNNNNNNNN
NNNNNNNNNNNNNNNNNNNNNNNNN
>NY-1-13-3
CTACCTCTTTGTTTCCTTTGTGTAAGTAGAAGCACTCAGTTACTAAGCATGTTTCTTCTT
CCTGCTATGGAATTTGCTCTGCATA-------------ACTTTAATTCATATGAACTCCA
CATCCATGTCTATACCACCATACCATGGGAATGCAGATGAAAATGAAGGATCAAAGTAGT
AAAATTAGAGAGAAAAGAAAATGAATTTAAAGTTGGTGAAGTAAAGAAACACCAAGAAGG
ACTAAATGGAAAATTAAAAAAAAAA--TGCAAATCACATATTAAAACTTAAAACTTCTCT
CTCATAATGGANNNNNNNNNNNNNNNNNNNNNNNNNATTCATGAGTTTAACCTATACA-G
ATATTTAGGAGTCTCAAAACCCTAATGTACGTAGTACTTACAGTACATGATATGACGATT
GATTCTGTATTTGTTGACCGGATACCTAGCTCGTTCAAAACTTCAAACCTGCAAGTCCTC
TGTGCACTNNNNNNNNNNNNNNNNNNNNNNNTTTGAAGGAAGTTTGACTGAA--------
---------------GTCCCCTCGTCTTCATATATCTTCGTTTATCCTCATGGAATACAC
ACCACCCCATCTCCATCTATCTTCGTTTATCCTCATGGAATACACACCACCCCATCTCTA
GACCAGTTTTCATTTCAAATCACACAGTTTAATGTTTGGGAAAGCCTTGAGTCTAACAAT
GTTAATTAAGTTAGGATCACAAGTTAACCGTCCATCATTGACCGCGCCTCCTAGCTTCCC
TGAAAAGTGAGAGGTTAAAGAGACAGCGCCGTAGCTGTCCGCCTTGACCGAGCCTCAAGC
TTCGTTCTTGGCCCTCGTTTTTCCTCCTCTTTTCTTTTAACTACTAACCAACCCCCTTGG
GTTTAATCAGAAATGGGCAAGCTATCCAAGGCCGAGAAGAAGATCAACTACGACGCCAAG
CTCTGCAGTCTCTTGGAAGACTATGGCCAGGTCCTCATCGTCGCCGCCGATAACGTGGGC
TCCACTCAGCTGCAGAACATCCGCAAAGGTCTACGTGGCGACTCGACTGTTCTCATGGGA
AAGAACACCATGATGAAGCGGTCCATCAAAATCCATGCCGCCAAGACCGGTAACGATGCT
TACCTCAACCTCGTCCCCCTCCTTGTGGGTAATGTTGGATTGATCTTCACCAAGGGAGAT
TTGAAAGAAGTCAGTGAGGAAGTTGCTAAATACAAGGTTGGAGCTCCTGCTCGTGTTGGT
TTGGTTGCTCCCATTGATGTTGTTGTTCCTCCTGGTAACACCGGTNNNNNNNNNNNNNNN
NNCTCTTTCTTCCAGGTCTTGAACATTCCGACCAAGATTAACAAGGGTACTGTGGAAATC
ATTACCCCTGTTGAACTTATCAAGAAGGGCGACAAGGTTGGGTCTTCTGAGGCTGCCCTT
CTTGCCAAGCTCGGGATCAGGCCATTCTCTTATGGTCTTGTTGTCCAGATGGTGTATGAG
AATGGATCTGTCTTCAGCCCAGAGGTGCTTGATCTTA---------CTGAGGATGACCTC
ATGATTAAGTTTGCTTCTGGTGTCTCCAATGTCACAGCATTGGCATTGGCCATTTCATAC
CCGACAATTGCGGCTGCACCACACATGTTCCTCAATGCCTACAAGAATGTGCTAGCAATT
GCTGTGGCAACTGAGTATTCATTCCCTGAAGCTGACAAGGTCAAGGAGTATCTGGAGNNN
NNNNNNNNNNNNNNTGTTGCCGTGGCCACTCCTGCTGCAGCTGCCGGTGGCGCTGCTGCC
CCTGCTGCAGCTGCCAAGGAGGAAGCAAAGAAGGAAGAGCCGGCTGAGGAGTCCGATGAG
GATATGGGATTTAGCTTATTTGATTAGGTTGTTTGGCCAAGTTTCATGACCTTGACAATT
ATGTTGGCATTTTATTCCGTGGGATCTTATCGTTTGCTTAAATGATGTTATGAATTTGAG
ATTGATAAAAAAAAAAAAAAAAA--ACCGTCCATCATTGCTGTTGTTCTGCTCTTCTGCT
CCAAAAGGGAAGGATTCTCTTTGTGGCATGGTATGTACATGGCCAGACGTGTCTTCGACA
CGATCGCAGTTCGACACGATCGCGGTGGTGGCTCAAGGAAGCTAGCAACTGGTCCTGATC
TCTGTCTAAAATAGGCGAATAAGATATCATATCATCAGANNNNNNNNNNNACAGTGTGTG
CTAGGTTATAAAATGCAAAGCAGGTTCGAATCCACAAGAGCAGCCGTTGATACATAAACA
CGCTCTCTGGTGCTTCTGAGGAGTCGTGCGGTGATCTTAACATGTATGTATGTAT----A
AAAGGGAGATGTATAGGTTTGTTTAGATTTTAACACCTAAACCCTATATACCCCGTAATG
TAGTATTTAGATTTCAAATGAAAATGAAAAGATGTTTGTCTCTCGTACTGTATGGTATGA
CATACATATTACAAATGTGTCTAATTGTGTGACACATGTGAGTTTTTGAAGGATCAAATG
GTTTTTATGTTGTCATTTAGTTGCTTCTTCAATCAATAATAGCCACACATTTTATGAGGC
ATGTTATATCATATGATATACTAGAATTTTTCTGAACTCCACAGTATTTCAAATATAACC
AAGNNNNNNNNNNNNNNNNNNNNNNNNNNNNNNNNNNNNNNNNNNNNNNNNNNNNNNNNN
NNNNNNNNNNNNNNNNNNNNNNNNN
>BR105
CTACCTCTTTGTTTCCTTTGTGTAAGTAGAAGCACTCAATTACTAAGCATGTTTCTTCTT
CCTGCTATGGAATTTGCTCTGCATA-------------ACTTTAATTCATATGAACTCCA
CATCCATGTCTATACCACCATACCATGGGAATGCAGATGAAAATGAAGGATCAAAGTAGT
AAAATTAGAGAGAAAAGAAAATGAATTTAAAGTTGGTGAAGTAAAGAAACACCAAGAAGG
ACTAAATGGAAAATTAAAAAAAAAA--TGCAAATCACATATTAAAACTTAAAACTTCTCT
CTCATAATGGACATTTGAGTTTAAGTTTAATCC-ATATTCATGAGTTTAACCTATACA-G
ATATTTAGGAGTCTCAAAACCCTAANNNNNNNNNNNNNNNNNNNNNNNNNNNNNNNNNNN
NNNNNNNNNNNNNNNNNNNNNNNNNNNNNNNNNNNNNNNNNNNNNNACCTGCAAGTCCTC
TGTGCACTGTACAGAACTGAACTGGTCCTGTTTTGAAGGAAGTTTGACTGAA--------
---------------GTCCCCTCGTCTTCATATATCTTCGTTTATCCTCATGGAATACAC
ACCACCCCATCTCCATATATCTTCGTTTATCCTCATGGAATACACACCACCCCATCTCTA
GACCAGTTTTCATTTCAAATCACACAGTTTAATGTTTGGGAAAGCCTTGAGTCTAACAAT
GTTAATTAAGTTAGGATCACAAGTTAACCGTCCATCATTGNNNNNNNNNNNNNNNNNNNN
NNNNNNNNNNNNNNNNNNNNNNNNNNNNNNNNNNNNNNNNNNNNNNNNNNNNNNNNNNNN
NNNNNNNNNNNNNNNNNNNNNNNNNNNNNNNNNNNNNNNNNNNNNNNNNNNNNNNNNNNN
NNNNNNNNNNNNNNNNNNNNNNNNNNNNNNNNNNNNNNNNNNNNNNNNNNNNNNNNNNNN
NNNNNNNNNNNNNNNNNNNNNNNNNNNNNNNNNNNNNNNNNNNNNNNNNNNNNNNNNNNN
NNNNNNNNNNNNNNNNNNNNNNNNNNNNNNNNNNNNNNNNNNNNNNNNNNNNNNNNNNNN
NNNNNNNNNNNNNNNNNNNNNNNNNNNNNNNNNNNNNNNNNNNNNNNNNNNNNNNNNNNN
NNNNNNNNNNNNNNNNNNNNNNNTGTGGGTAATGTTGGATTGATCTTCACCAAGGGAGAT
TTGAAAGAAGTCAGTGAGGAAGTTGCTAAATACAAGGTTGGAGCTCCTGCTCGTGTTGGT
TTGGTTGCTCCCATTGATGTTGTTGTTCCTCCTGGTAACACCGGTCTCGACCCGTCCCAG
ACCTCTTTCTTCCAGGTCTTGAACATTCCGACCAAGATTAACAAGGGTACTGTGGAAATC
ATTACCNNNNNNNNNNNNNNNNNNNNNNNNNNNNNNNNNNNNNNNNNNNNNNNNNNNNNN
NNNNNNNNNNNNNNNNNNNNNNNNNNNNNNNNNNNNNNNNNNNNNNNNNNNNNNNNNGAG
AATGGATCTGTCTTCAGCCCAGAGGTGCTTGATCTTA---------CTGAGGATGACCTC
ATGATTAAGTTTGCTTCTGGTGTCTCCAATGTCACAGCATTGGCATTGGCCATTTCATAC
CCGACAATTGCGGCTGCACCACACATGTTCCTCAATGCCTACAAGAATGTGCTAGCAATT
GCTGTGGCAACTGAGTATTCATTCCCTGAAGCTGACAAGGTCAAGGAGTATCTGGAGGAT
CCCTCCAAGTTCGCTGTTGCCGTGGCCACTCCTGCTGCAGCTGCCGGTGGCGCTGCTGCC
CCTGCTGCAGCTGCCAAGGAGGAAGCAAAGAAGGAAGAGCCGGCTGAGGAGTCCGATGAG
GATATGGGATTTAGCTTATTTGATTAGGTTGTTTGGCCAAGTTTCATGACCTTGACAATT
ATGTTGGCATTTTATTCCGTGGGATCTTATCGTTTGCTTAAATGATGTTATGAATTTGAG
ATTGATAAAAAAAAAAAAAAA----ACCGTCCATCATTGCTGTTGTTCTGCTCTTCTGCT
CCAAAAGGGAAGGATTCTCTTTGTGGCATGGTATGTACATGGCCAGACGTGTCTTCGACA
CGATCGCAGTTCGACACGATCGCGGTGGTGGCTCAAGGAAGCTAGCAACTGGTCCTGATC
TCTGTCTANNNNNNNNNNNNNNNNNNNNNNNNNNNNNNNNNNNNNNNNNNNNNNNNNNNN
NNNNNNNNNNNNNNNNNNNNNNNNNNNNNNNNNNNNNNNNNNNNNNNNNNNNNNNNNNNN
NNNNNNNNNNNNNNNNNNNNNNNNNNNNNNNNNNNNNNNNNNNNNNNNNNNNNNNNNNNN
NNNNNNNNNNNNNNNNNNNNNNNNNNATTTTAACACCTAAACCCTATATACCCCGTAATG
TAGTATTTAGATTTCAAATGAAAATGAAAAGATGTTTGTCTCTCGTACTGTATGGTATGA
CATACATATTGCAAATGTGTCTAATTGTGTGACACATGTGAGTTTTTGAAGGATCAAATG
GTTTTTATGTTGTCATTTAGTTGCTTCTTCAATCAATAATAGCCACACATTTTATGAGGC
ATGTTATATCATATGATATACTAGAATTTTTCTGAACTCCACAGTATTTCAAATATAACC
AAGGATTGTCTTGCAAATCATGCCTTTCATTTTCCGCACTCTGTATTTGTCAGACTTTTA
CTCTCATGTTTAGAACTTTGTATTT
>GH5
CTACCTCTTTGTTTCCTTTGTGTAAGTAGAAGCACTCACTTACTAAGCATGTTTCTTCTT
CCTGCTATGGAATTTGCTCTGCATA-------------ACTTTAATTCATATGAACTCCA
CATCCATGTCTATACCACCATACCATGGGAATGCAGATGAAAATGAAGGATCAAAGTAGT
AAAATTAGAGNNNNNNNNNNNNNNNNNNNNNNNNNNNNNNNNNNNNNNNNNNNNNNNNNN
NNNNNNNNNNNNNNNNNNNNNNNNNNNNNNNNNNNNNNNNNNNAAACTTAAAACTTCTCT
CTCATAATGGACATTTGAGTTTAAGTTTAATCC-ATATTCATGAGTTTAACCTATACA-G
ATATTTAGGAGTCTCAAAACCCTAATGTACGTAGTACTTACAGTACATGATATGACGATT
GATTCTGTATTTGTTGACCGGATACCTAGCTCGTTCAAAACTTCAAACCTGCAAGTCCTC
TGTGCACTGTACAGAACTGAACTGGTCCTGTTTTGAAGGAAGTTTGACTGAA--------
---------------GTCCCCTCGTCTTCATATATCTTCGTTTATCCTCATGGAATACAC
ACCACCCCATCTCCATATATCTTCGTTTATCCTCATGGAATACACACCACCCCATCTCTA
GACCAGTTTTCATTTCAAATCACACAGTTTAATNNNNNNNNNNNNNNNNNNNNNNNNNNN
NNNNNNNNNNNNNGGATCACAAGTTAACCGTCCATCATTGACCGCGCCTCCTAGCTTCCC
TGAAAAGTGAGAGGTTAAAGAGACAGCGCCGTAGCTGTCCGCCTTGACCGAGCCTCAAGC
TTCGTTCTTGGCCCTCGTTTTTCCTCCTCTTTTCTTTTAACTACNNNNNNNNNNNNNNNN
NNNNNNNNNNNNNNNNNNNNNNNNNNNNNNNNNNNNNNNNNNNNNNNNNNNNNNNNNNNN
NNNNNNNNTCTCTTGGAAGACTATGGCCAGGTCCTCATCGTCGCCGCCGATAACGTGGGC
TCCACTCAGCTGCAGAACATCCGCAAAGGTCTACGTGGCGACTCGACTGTTCTCATGGGA
AAGAACACCATGATGAAGCGGTCCATCAAAATCCATGCCGCCAAGACCGGTAACGATGCT
TACCTCAACCTCGTCCCCCTCCTTGTGGGTAATGTTGGATTGATCTTCACCAAGGGAGAT
TTGAAAGAAGTCAGTGAGGAAGTTGCTAAATACAAGGTTGGAGCTCCTGCTCGTGTTGGT
TTGGTTGCTCCCATTGATGTTGTTGTTCCTCCTGGTAACACTGGTCTCGACCCGTCCCAG
ACCTCTTTCTTCCAGGTCTTGAACATTCCGACCAAGATTAACAAGGGTACTGTGGAAATC
ATTACCCCTGTTGAACTTATCAAGAAGGGCGACAAGGTTGGGTCTTCTGAGGCTGCCCTT
CTTGCCAAGCTCGGGATCAGGCCATTCTCTTATGGTCTTGTTGTCCAGATGGTGTATGAG
AATGGATCTGTCTTCAGCCCAGAGGTGCTTGATCTTA---------CTGAGGATGACCTC
ATGATTAAGTNNNNNNNNNNNNNNNNNNNNNNNNNNNNNNNNNNNNNNNNNNNNNNNNNN
NNNNNNNNNNNNNNNNNNNNNNNNNNNNNNNNNNNNGCCTACAAGAATGTGCTAGCAATT
GCTGTGGCAACTGAGTATTCATTCCCTGAAGCTGACAAGGTCAAGGAGTATCTGGAGGAT
CCCTCCAAGTTCGCTGTTGCCGTGGCCACTCCTGCTGCAGCTGCCGGTGGCGCTGCTGCC
CCTGCTGCAGCTGCCAAGGAGGAAGCAAAGAAGGAAGAGCCGGCTGAGGAGTCCGATGAG
GATATGGGATTTAGCTTATTTGATTAGGTTGTTTGGCCAAGTTTCATGACCTTGACAATT
ATGTTGGCATTTTATTCCGTGGGATCTTATCGTTTGCTTAAATGATGTTNNNNNNNNNNN
NNNNNNNNNNNNNNNNNNNNNNNNNNNNNNNNNNNNNNNNNNNTGTTCTCCTCTTCTGCT
CCAAAAGGGAAGGATTCTCTTTGTGGCATGGTATGTACATGGCCAGACGTGTCTTCGACA
CGATCGCAGTTCGACACGATCGCGGTGGTGGCTCAAGGAAGCTAGCAACTGGTCCTGATC
TCTGTCTAAAATAGGCGAATAAGATATCATATCATCAGATAGAATGATTAACAGTGTGTG
CTAGGTTATAAAATGCAAAGCAGGTTCGNNNNNNNNNNNNNNNNNNNNNNNNNNNNNNNN
NNNNNNNNNNNNNNNNNNNNNNNNNNNNNNNNNNNNNNNNNNNNNNNNNNNNNNNNNNTA
AAAGGGAGATGTATAGGTTTGTTTAGATTTTAACACCTAAACCCTATATACCCCGTAATG
TAGTATTTAGATTTCAAATGAAAATGAAAAGATGTTTGTCTCTCGTACTGTATGGTATGA
CATACATATTGCAAATGTGTCTAATTGTGTGACACATGTGAATTTTTGAAGGATCAAATG
GTTTTTATGTTGTCATTTAGTTGCTTCTTCAATCAATAATAGCCACACATTTTATGAGGC
ATGTTATATCATATGATATACTAGAATTTTTCTGAACTCCACAGTATTTCAAATATAACC
AAGGATTGTCTTGCAAATCATGCCTTTCATTTTCCGCACTCTGTATTTGTCAGACTTTTA
CTCTCATGTTTAGAACTTTGTATTT
>WREN7
CTACCTCTTTGTTTCCTTTGTGTAAGTAGAAGCATTCAGTTACTAAGCATGTTTCTTCTT
CCTGCTATGGAATTTGCTCTGCATA-------------ACTTTAATTCATATGTACTCCA
CATCCATGTCTATACCACCATACCATGGGAATGCAGATGAAAATGAAGGATCAAAGTAGT
AAAATTAGAGAGAAAAGAAAATGAATTTAAAGTTGGTGAAGTAAAGAAACACCAAGAAGG
ACTAAATGGAAAATGAAAAAAAAAA--TGCAAATCACATATTAAAACTTAAAACTTCTCT
CTCATAATGGACATTTGAGTTTAAGTTTAATCC-ATATTCATGAGTTTAACCTATACA-G
ATATTTAGGAGTCTCAAAACCCTAATGTACGTAGTACTTACAGTACATGATATGACGATT
GATTCTGTATTTGTTGACCGGATACCTAGCTCGTTCAAAACTTCAAACCTGCAAGTCCTC
TGTGCACTGTACAGAACTGAACTGGTCCTGTTTTGAAGGAAGTTTGACTGAA--------
---------------GTCCCCTCGTCTTCATATATCTTCGTTTATCCTCATGGAATACAC
ACCACCCCATCTCCATATATCTTCGTTTATCCTCATGGAATACACACCACCCCATCTCTA
GACCAGTTTTCATTTCAAATCACACAGTTTAATGTTTGGGAAAGCCTTGAGTCTAACAAT
GTTAATTAAGTTAGGATCACAAGTTAACCGTCCATCATTGACCGCGCCTCCTAGCTTCCC
TGAAAAGTGAGAGGTTAAAGAGACAGCGCCGTAGCTGTCCGCCTTGACCGAGCCTCAAGC
TTCGTTCTTGGCCCTCGTTTTTCCTCCTCTTTTCTTTTAACTACTAACCAACCCCCTTGG
GTTTAATCAGAAATGGGCAAGCTATCCAAGGCCGAGAAGAAGATCAACTACGACGCCAAG
CTCTGCAGTCTCTTGGAAGACTATGGCCAGGTCCTCATCGTCGCCGCCGATAACGTGGGC
TCCACTNNNNNNNNNNNNNNNNNNNNNNNNNNNNNNNNNNNNNNNNNNNNNNNNNNNNNN
NNNNNNNNNNNNNNNNNNNNNNNNNNNNNNNNNNNNNNNNNNNNNNNNNNNNNNNNNNNN
NNNNNNNNNNNNNNNNNNNNNNNNNNNNNNNNNNNNNNNNNNNNNNNNNNNNNNNNNNNN
TTGAAAGAAGTCAGTGAGGAAGTTGCTAAATACAAGGTTGGAGCTCCTGCTCGTGTTGGT
TTGGTTGCTCCCATTGATGTTGTTGTTCCTCCTGGTAACACTGGTCTCGACCCGTCCCAG
ACCTCTTTCTTCCAGGTCTTGAACATTCCGACCAAGATTAACAAGGGTACTGTGGAAATC
ATTACCCCTGTTGAACTTATCAAGAAGGGCGACAAGGTTGGGTCTTCTGAGGCTGCCCTT
CTTGCCAAGCTCGGGATCAGGCCATTCTCTTATGGTCTTGTTGTCCAGATGGTGTATGAG
AATGGATCTGTCTTCAGCCCAGAGGTGCTTGATCTTA---------CTGAGGATGACCTC
ATGATTAAGTTTGCTTCTGGTNNNNNNNNNNNNNNNNNNNNNNNNNNNNNNNNNNNNNNN
NNNNNNNNNNNNNNNGCACCACACATGTTCCTCAATGCCTACAAGAATGTGCTAGCAATT
GCTGTGGCAACTGAGTATTCATTCCCTGAAGCTGACAAGGTCAAGGAGTATCTGGAGGAT
CCCTCCAAGTTCGCTGTTGCCGTGGCCACTCCTGCTGCAGCTGCCGGTGGCGCTGCTGCC
CCTGCTGCAGCTGCCAAGGAGGAAGCAAAGAAGGAAGAGCCGGCTGAGGAGTCCGATGAG
GATATGGGATTTAGCTTATTTGATTAGGTTGTTTGGCCAAGTTTCATGACCTTGACAATT
ATGTTGGCATTTTATTCCGTGGGATCTTATCGTTTGCTTAAATGATGTTATGAATTTGAG
ATTGATAAAAANNNNNNNNNNNNNNNNNNTCCATCATTGCTGTTGTTCTGCTCTTCTGCT
CCAAAAGGGAAGGATTCTCTTTGTGGCATGGTATGTACATGGCCAGACGTGTCTTCGACA
CGATCGC----------------GGTGGTGGCTCAAGGAAGCTAGCAACTGGTCCTGATC
TCTGTCTAAAATAGGCGAATAAGATATCATATCATCAGATAGAATGATTAACAGTGTGTG
CTAGGTTATAAAATGCAAAGCAGGTTCGAATCCACAAGAGCAGCCGTTGATACATAAACA
CGCTCTCTGGTGCTTCTGAGGAGTCGTGCGGTGATCTTAACATGTATGTATGTAT----A
AAAGGGAGATGTATAGGTTTGTTTAGATTTTAACACCTAAACCCTATATACCCCGTAATG
TAGTATTTAGATTTCAAATGAAAATGAAAAGATGTTTGT------------ATGGTATGA
CATACATATTGCAAATGTGTCTAATTGTGTGACACATGTGAGTTTTTGAAGGATCAAATG
GTTTTTATGTTGTCATTTAGTTGCTTCTTCAANNNNNNNNNNNNNNNNNNNNNATGAGGC
ATGTTATATCATATGATATACTAGAATTTTTCTGAACTCCACAGTATTTCAAATATAACC
AAGGATTGTCTTGCAAATCATGCCTTTCATTTTCCGCACTCTGTATTTGTCAGACTTTTA
CTCTCATGTTTAGAACTTTGTATTT
>KB3
CTACCTCTTTGTTTCCTTTGTGTAAGTAGAAGCACTCAGTTACTAAGCATGTTTCTTCTT
CCTGCTATGGAATTTGCTCTGCATATTTGCTCTGCATAACTTTAATTCATATGAACTCCA
CATCCATGTCTATACCACCATACCATGGGAATGCAGATGAAAATGAAGGATCAAAGTAGT
AAAATTAGAGAGAAAAGAAAATGAATTTAAAGTTGGTGAAGTAAAGAAACACCAAGAAGG
ACTAAATGGAAAATGAAAAAAAAAA--TGCAAATCACATATTAAAACTTAAAACTTCTCT
CTCATAATGGACATTTGAGTTTAAGTTTAATCC-ATATTCATGAGTTTAACCTATACA-G
ATATTTAGGAGTCTCAAAACCCTAATGTACGTAGTACTTACAGTACATGATATGACGATT
GATTCTGTATTTGTTGACCGGATACCTAGCTCGTTCAAAACTTCAAACCTGCAAGTCCTC
TGTGCACTGTACAGAACTGAACTGGTCCTGTTTTGAAGGAAGTTTGACTGAA--------
---------------GTCCCCTCGTCTTCATATATCTTCGTTTATCCTCATGGAATACAC
ACCACCCCATCTCCATATATCTTCGTTTATCCTCATGGAATACACACCACCCCATCTCTA
GACCAGTTTTCATTTCAAATCACACAGTTTAATGTTTGGGAAAGCCTTGAGTCTAACAAT
GTTAATTAAGTTAGGATCACAAGTTAACCGTCCATCATTGACCGCGCCTCCTAGCTTCCC
TGAAAAGTGAGAGGTTAAAGAGACAGCGCCGTAGCTGTCCGCCTTGACCGAGCCTCAAGC
TTCGTTCTTGGCCCTCGTTTTTCCTCCTCTTTTCTTTTAACTACTAACCAACCCCCTTGG
GTTTAATCAGAAATGGGCAAGCTATCCAAGGCCGAGAAGAAGATCAACTACGACGCCAAG
CTCTGCAGTCTCTTGGAAGACTATGGCCAGGTCCTCATCGTCGCCGCCGATAACGTGGGC
TCCACTCAGCTGCAGAACATCCGCAAAGGTCTACGTGGCGACTCGACTGTTCTCATGGGA
AAGAACACCATGATGAAGCGGTCCATCAAAATCCATGCCGCCAAGACCGGTAACGATGCT
TACCTCAACCTCGTCCCCCTCCTTGTGGGTAATGTTGGATTGATCTTCACCAAGGGAGAT
TTGAAAGAAGTCAGTGAGGAAGTTGCTAAATACAAGGTTGGAGCTCCTGCTCGTGTTGGT
TTGGTTGCTCCCATTGATGTTGTTGTTCCTCCTGGTAACACTGGTCTCGACCCGTCCCAG
ACCTCTTTCTTCCAGGTCTTGAACATTCCGACCAAGATTAACAAGGGTACTGTGGAAATC
ATTACCCCTGTTGAACTTACCAAGAAGGGCGACAAGGTTGGGTCTTCTGAGGCTGCCCTT
CTTGCCAAGCTCGGGATCAGGCCATTCTCTTATGGNNNNNNNNNNNAGATGGTGTATGAG
AATGGATCTGTCTTCAGCCCAGAGGTGCTTGATCTTA---------CTGAGGATGACCTC
ATGATTAAGTTTGCTTCTGGTGTCTCCAATGTCACAGCATTGGCATTGGCCATTTCATAC
CCGACAATTGCGGCTGCACCACACATGTTCCTCAATGCCTACAAGAATGTGCTAGCAATT
GCTGTGGCAACTGAGTATTCATTCCCTGAAGCTGACAAGGTCAAGGAGTATCTGGAGGAT
CCCTCCAAGTTCGCTGTTGCCGTGGCCACTCCTGCTGCAGCTGCCGGTGGCGCTGCTGCC
CCTGCTGCAGCTGCCAAGGAGGAAGCAAAGAAGGAAGAGCCGGCTGAGGAGTCCGATGAG
GATATGGGATTTAGCTTATTTGATTAGGTTGTTTGGCTAAGTTTCATGACCTTGACAATT
ATGTTGGCATTTTATTCCGTGGGATCTTATCGTTTGCTTAAATGATGTTATGAATTTGAG
ATTGATAAAAAAAAAAAAAAAAAAAACCGTCCATCATTGCTGTTGTTCTGCTCTTCTGCT
CCAAAAGGGAAGGATTCTCTTTGTGGCATGGTATGTACATGGCCAGACGTGTCTTCGACA
CGATCGCAGTTCAACACGATCGCGGTGGTGGCTCAAGGAAGCTAGCAACTGGTCCTGATC
TCTGTCTAAGATAGGCGAATAAGATATCATATCATCAGATAGAATGATTAACAGTGTGTG
CTAGGTTATAAAATGCAAAGCAGGTTCGAATCCACAAGAGCAGCCGTTGATACAGAAACA
CGCTCTCTGGTGCTTCTGAGGAGTCGTGCGGTGATCTTAACATGTATGTATGTAT----A
AAAGGGAGATGTATAGGTTTGTTTAGATTTTAACACCTAAACCCTATATACCCCGTAATG
TAGTATTTAGATTTCAAATGAAAATGAAAAGATGTTTGTCTCTCGTACTGTATGGTATGA
CATACATATTGCAAATGTGTCTAATTGTGTGACACATGTGAGTTTTTGAAGGATCAAATG
GTTTTTATGTTGTCATTTAGTTGCTTCTTCAATCAATAATAGCCACACATTTTATGAGGC
ATGTTATATCATATGATATACTAGAATTTTTCTAAACTCCACAGTATTTCANNNNNNNNN
NNNNNNNNNNNNNNNNNNNNNNNNNNNNNNNNNNNNNNNNNNNNNNNNNNNNNNNNNNNN
NNNNNNNNNNNNNNNNNNNNNNNNN
>GP33
CTACCTCTTTGTTTCCTTTGTGTAAGTAGAAGCACTCAGTTACTAAGCATGTTTCTTCTT
CCTGCTATGGAATTTGCTCTGCATA-------------ACTTTAATTCATATGAACTCCA
CATCCATGTCTATACCACCATACCATGGGAATGCAGATGAAAATGAAGGATCAAAGTAGT
AAAATTAGAGAGAAAAGAAAATGAATTTAAAGTTGGTGAAGTAAAGAAACACCAAGAAGG
ACTAAATGGAAAATAAAAAAAAAAA--TGCAAATCACATATTAAAGCTTAAAACTTCTCT
CTCATAATGGACATTTGAGTTTAAGTTTAATCC-ATATTCATGAGTTTAACCTATACA-G
ATATTTAGGAGTCTCAAAACCCTAATGTACGTANNNNNNNNNNNNNNNNNNNNNNNNNNN
GATTCTGTATTTGTTGACCGGATACCTAGCTCGTTCAAAACTTCAAACCTGCAAGTCCTC
TGTGCACTGTACAGAACTGAACTGGTCCTGTTTTGAAGGAAGTTTGACTGAA--------
---------------GTCCCCTCGTCTTCATATATCTTCGTTTATCCTCATGGAATACAC
ACCACCCCATCTCCATATATCTTCGTTTATCCTCATGGAATACACACCACCCCATCTCTA
GACCAGTTTTCATTTCAAATCACACAGTTTAATGTTTGGGAAAGCCTTGAGTCTAACAAT
GTTAATTAAGTTAGGATCACAAGTTAACCGTCCATCATTGACCGCGCCTCCTAGCTTCCC
TGAAAAGTGAGAGGTTAAAGAGACAGCGCCGTAGCTGTCCGCCTTGACCGAGCCTCAAGC
TTCGTTCTTGGCCCTCGTTTTTCCTCCTCTTTTCTTTTAACTACTAACCAACCCCCTTGG
GTTTAATCAGAAATGGGCAAGCTATCCAAGGCCGAGAAGAAGATCAACTACGACGCCAAG
CTCTGCAGTCTCTTGGAAGACTATGGCCACGTCCTCATCGTCGCCGCCGATAACGTGGGC
TCCACTCAGCTGCAGAACATCCGCAAAGGTCTACGTGGCGACTCGACTGTTCTCATGGGA
AAGAACACCATGATGAAGCGGTCCATCAAAATCCATGCCGCCAAGACCGGTAACGATGCT
TACCTCAACCTCGTCCCCCTCCTTGTGGGTAATGTTGGATTGATCTTCACCAAGGGAGAT
TTGAAAGAAGTCAGTGAGGAAGTTGCTAAATACAAGGTTGGAGCTCCTGCTCGTGTTGGT
TTGGTTGCTCCCATTGATGTTGTTGTTCCTCCTGGTAACACCGGTCTCGACCCGTCCCAG
ACCTCTTTCTTCCAGGTCTTGAACATTCCGACCAAGATTAACAAGGGTACTGTGGAAATC
ATTACCCCTGTTGAACTTATCAAGAAGGGCGACAAGGTTGGGTCTTCTGAGGCTGCCCTT
CTTGCCAAGCTCGGGATCAGGCCATTCTCTTATGGTCTTGTTGTCCAGATGGTGTATGAG
AATGGATCTGTCTTCAGCCCAGAGGTGCTTGATCTTA---------CTGAGGATGACCTC
ATGATTAAGTTTGCTTCTGGTGTCTCCAATGTCACAGCATTGGCATTGGCCATTTCATAC
CCGACAATTGCGGCTGCACCACACATGTTCCTCAATGCCTACAAGAATGTGCTAGCAATT
GCTGTGGCAACTGAGTATTCATTCCCTGAAGCTGACAAGGTCAAGGAGTATCTGGAGGAT
CCCTCCAAGTTCGCTGTTGCCGTGGCCACTCCTGCTGCAGCTGCCGGTGGCGCTGCTGCC
CCTGCTGCAGCTGCCAAGGAGGAAGCAAAGAAGGAAGAGCCGGCTGAGGAGTCCGATGAG
GATCTGGGATTTAGCTTATTTGATTAGGTTGTTTGGCCAAGTTTCATGACCTTGACAATT
ATGTTGGCATTTTATTCCGTGGGATCTTATCGTTTGCTTAAATGATGTTATGAATTTGAG
ATTGATAAAAAAAAAAAAAAA-----CCGTCCATCATTGCTGTTGTTCTGCTCTTCTGCT
CCAAAAGGGAAGGATTCTCTTTGTGGCATGGTATGTACATGGCCAGACGTGTCTTCGACA
CGATCGCAGTTCGACACGATCGCGGTGGTGGCTCAAGGAAGCTAGCAACTGGTCCTGATC
TCTGTCTAAAATAGGCGAATAAGATATCATATCATCAGATAGAATGATTAACAGTGTGTG
CTAGGTTATAAAATGCAAAGCAGGTTCGAATCCACAAGAGCAGCCGTTGATACATAAAAA
CGCTCTCTGGTGCTTCTGAGGAGTCGTGCGGTGATCTTAACATGTATGTATGTAT----A
AAAGGGAGATGNNNNNNNNNNNNNNNNNNNNNNNNNNNNNNNNNNNNNNNNNNNNNNNNN
NNNNNNTTAGATTTCAAATGAAAATGAAAAGATGTTTGTCGCTCGTACTGTATGGTATGA
CATACATATTGCAAATGTGTCTAATTGTGTGACACATGTGAGTTTTTGAAGGATCAAATG
GTTTTTATGTTGTCATTTAGTTGTTTCTTCAATCAATAATAGCCACACATTTTATGAGGC
ATGTTATATCATATGATATACTATAATTTTTCTGAACTCCACAGTATTTCAAATATAACC
AAGGATTGTCTTGCAAATCATGCCTNNNNNNNNNNNNNNNNNNNNNNNNNNNNNNNNNNN
NNNNNNNNNNNNNNNNNNNNNNNNN
>SAL8
CTACCTCTTTGTTTCCTTTGTGTAAGTAGAAGCACTCAGTTACTAAGCATGTTACTTCTT
CCTGCTATGGAATTTGCTCTGCATA-------------ACTTTAATTCATATGAACTCCA
CATCCATGTCTATACCACCATACCATGGGAATGCAGATGAAAATGAAGGATCAAAGTAGT
AAAATTNNNNNNNNNNNNNNNNNNNNNNNNNNNNNNNNNNNNNNNNNNNNNNNNNNNNNN
NNNNNNNNNNNNNNNNNNNNNNNNNNNNNNNNNNNNNNNNNNNNNNNNNNNNNNNNNNNN
NNNNNNNNNNNNNNNNNNNNNNNNNNNNNNNNNNNNNNNNNNNNNNNNNNNNNNNNNNNN
NNNNNNNNNNNNNNNNNNNNNNNNNNNNNNNNNNNNNNNNNNNNACATGATATGACGATT
GATTCTGTATTTGTTGACCGGATACCTAGCTCGTTCAAAACTTCAAACCTGCAAGTCCTC
TGTGCACTGTACAGAACTGAACTGGTCCTGTTTTGAAGGAAGTTTGACTGAA--------
---------------GTCCCCTCGTCTTCATATATCTTCGTTTATCCTCATGGAATACAC
ACCACCCCATCTCCATATATCTTCGTTTATCCTCATGGAATACACACCACCCCATCGCTA
GACCAGTTTTCATTTCAAATCACACAGTTTAATGTTTGGGAAAGCCTTGAGTCTAACAAT
GTTAATTAAGTTAGGATCACAAGTTAACCGTCCATCATTGACCGCGCCTCNNNNNNNNNN
NNNNNNNNNNNNNNNNNNNNNNNNNNNNNNGTAGCTGTCCGCCTTGACCGAGCCTCAAGC
TTCGTTCTTGGCCCTCGTTTTTCCTCCTCTTTTCTTTTAACTACTAACCAACCCCCTTGG
GTTTAATCAGAAATGGGCAAGCTATCCAAGGCCGAGAAGAAGATCAACTACGACGCCAAG
CTCTGCAGTCTCTTGGAAGACTATGGCCAGGTCCNNNNNNNNNNNNNNNNNNNNNNNNNN
NNNNNNNNNNNNNNNNNNNNNNNNNNNNNNNNNNNNNNNNNNNNNNNNNNNNNNNNNNNN
NNNNNNNNNNNNNNNNNNNNNNNNNNNNNNNNNNNNNNNNNNNNNNNNNNNNNNNNNNNN
NNNNNNNNNNNNNNNNNNNNNNNNNNGGGTAATGTTGGATTGATCTTCACCAAGGGAGAT
TTGAAAGAAGTCAGTGAGGAAGTTGCTAAATACAAGGTTGGAGCTCCTGCTCGTGTTGGT
TTGGTTGCTCCCATTGATGTCGTTGTTCCTCCTGGTAACACCGGTCTCGACCCGTCCNNN
NNNNNNNNNNNNNNNNNNNNNNNNNNNNNNNNNNNNNNNNNNNNNNNNNNNNNNNNNNNN
NNNNNNNNNNNNNNNNNNNNNNNNNNNNNNNNNNNNNNNNNNNNNNNNNNNNNNNNNNNN
NNNGCCAAGCTCGGGATCAGGCCATTCTCTTATGGTCTTGTTGTCCAGATGGTGTATGAG
AATGGATCTGTCTTCAGCCCAGAGGTGCTTGATCTTA---------CTGAGGATGACCTC
ATGATTAAGTTTGCTTCTGGTGTCTCCAATGTCACAGCATTGGCATTGGCCATATCATAC
CCTACAATTGCGGCTGCACCACNNNNNNNNNNNNNNNNNNNNNNNNNNNNNNNNNNNNNN
NNNNNNNNNNNNNNNNNNNNNNNNNNGGAAGCTGACTAGGTCAAGGAGTATCTGGAGGAT
CCCTCCAAGTTCGCTGTTGCCGTGGCCACTCCTGCTGCAGCTGCCGGTGGCGCTGCTGCC
CCTGCTGCAGCTGCCAAGGAGGAAGCAAAGAAGGAAGAGCCGGCTGAGGAGTCCGATGAG
GATATGGGATTTAGCTTATTTGATTAGGTTGTTTGGCCAAGTTTCATGACCTTGACAATT
ATGTTGGCATTTTATTCCGTGGGATCTTATCGTTTGCTTAAATGATGTTATGAATTTGAG
ATTGATAAAAAAAAAAAAAAA----ACCGTCCATCATTGCTGTTGTTCTGCTCTTCTGCT
CCAAAAGGGAAGGATTCTCTTTGTGGCATGGTATGTACATGGCCAGACGTGTCTTCGACA
CGATCGCAGTTCGACACGATCGCGGTGGTGGCTCAAGGAAGCTAGCAACTGGTCCTGATC
TCTGTCTAAAATAGGCGAATAAGATATCATATCATCAGATAGAATGATTAACAGTGGGGG
CTAGGTTATAAAATGCAAAGCAGGTTCGAAGCCACAAGAGCAGCCGTTGATACATAAACA
CGCTCTCTGGTGCTTCTGAGGAGTCGTGCGGTGATCTTAACATGTATGTATGTAT----A
AAAGGGAGATGTATAGGTTTGTTTAGATTTTAACACCTAAACCCTATATACCCCGTAATG
TAGTATTTAGATTTCAAATGAAAATGAAAAGATGTTTGTCTCTCGTACTGTATGGTATGA
CATACATATTGCAAATGTGTCTAATTGTGTGGCACATGTGAGTTTTTGAAGGATCAAATG
GTTTTTATGTTGTCATTTAGTTGTTTCTTCAATCAATAATAGCCACACATTNNNNNNNNN
NNNNNNNNNNNNNNNNNNNNNNNNNNNNNNNNNNNNNNNNNNNNNNNNNNNNNNNNNNNN
NNNNNNNNNNNNNNNNNNNNNNNNNNNNNNNNNNNNNNNNNNNNNNNNNNNNNNNNNNNN
NNNNNNNNNNNNNNNNNNNNNNNNN
>HM12
CTACCTCTTTGTTTCCTTTGTGTAAGTAGAAGCACTCAGTTACTAAGCATGTTTCTTCTT
CCTGCTATGGAATTTGCTCTGCATA-------------ACTTTAATTCATATGAACTCCA
CATCCATGTCTATACCACCATACCATGGGAATGCAGATGAAAATGAAGGATCAAAGTAGT
AAAATTAGAGAGAAAAGAAAATGAATTTAAAGTTGGTGAAGTAAAGAAACACCAAGAAGG
ACTAAATGGAAAATAAAAAAAAAAA--TGCAAATCACATATTAAAGCTTAAAACTTCTCT
CTCATAATGGACATTTGAGTTTAAGTTTAATCC-ATATTCATGAGTTTAACCTATACA-G
ATATTTAGGAGTCTCAAAACCCTAATGTACGTAGTACTTACAGTACATGATATGACGATT
GATTCTGTATTTGTTGACCGGATACCTAGCTCGTTCAAAACTTCAAACCTGCAAGTCCTC
TGTGCACTGTACAGAACTGAACTGGTCCTGTTTTGAAGGAAGTTTGACTGAA--------
---------------GTCCCCTCGTCTTCATATATCTTCGTTTATCCTCATGGAATACAC
ACCACCCCATCTCCATATATCTTCGTTTATCCTCATGGAATACACACCACCCCATCTCTA
GACCAGTTTTCATTTCAAATCACACAGTTTAATGTTTGGGAAAGCCTTGAGTCTAACAAT
GTTAATTAANNNNNNNNNNNNNNNNNNNNNNNNNNNNNNNNNNNNNNNNNNNNNNNNNNN
NNNNNNNNNNNNNNNNNNNNNNACAGCGCCGTAGCTGTCCGCCTTGACCGAGCCTCAAGC
TTCGTTCTTGGCCCTCGTTTTTCCTCCTCTTTTCTTTTAACTACTAACCAACCCCCTTGG
GTTTAATCAGAAATGGGCAAGCTATCCAAGGCCGAGAAGAAGATCAACTACGACGCCAAG
CTCTGCAGTCTCTTGGAAGACTATGGCCAGGTCCTCATCGTCGCCGCCGATAACGTGGGC
TCCACTCAGCTGCAGAACATCCGCAAAGGTCTACGTGGCGACTCGACTGTTCTCATGGGA
AAGAACACCATGATGAAGCGGTCCATCAAAATCCATGCCGCCAAGACCGGTAACGATGCT
TACCTCAACCTCGTCCNNNNNNNNNNNNNNNNNNNNNNNNNNNNNNNNNNNNNNNNNNNN
NNNNNNNNNNNNNNNNNNNNNNNNNNNNNNNNNNNNNNNNNNNNNNNNNNNNNNNNNNNN
NNNNNNNNNNNNNNNNNNNNNNNNNNNNNNNNNNNNNNNNNNNNNNNNNNNNNNNNNNNN
NNNNNNNNNNNNNNNNNNNNNNNNNNNNNNNNNNNNNNNNNNNNNNNNNNNNNNNNNNNN
NNNNNNNNNNNNNNNNNNNNNNNNNNNNNNNNNNNNNNNNNNNNNNNNNNNNNNNNNNNN
NNNNNNAAGCTCGGGATCAGGCCATTCTCTTATGGTCTTGTTGTCCAGATGGTGTATGAG
AATGGATCTGTCTTCAGCCCAGAGGTGCTTGATCTTA---------CTGAGGATGACCTC
ATGATTAAGTTTGCTTCTGGTGTCTCCAATGTCACAGCATTGGCATTGGCCATTTCATAC
CCGACAATTGCGGCTGCACCACACATGTTCCTCAATGCCTACAAGANNNNNNNNNNNNNN
NNNNNNNNNNNNNNNNNNNNNNNNNNNNNNNNTGACAAGGTCAAGGAGTATCTGGAGGAT
CCCTCCAAGTTCGCTGTTGCCGTGGCCACTCCTGCTGCAGCTGCCGGTGGCGCTGCTGCC
CCTGCTGCAGCTGCCAAGGAGGAAGCAAAGAAGGAAGAGCCGGCTGAGGAGTCCGATGAG
GATATGGGATTTAGCTTATTTGATTAGGTTGTTTGGCCAAGTTTCATGACCTTGACAATT
ATGTTGGCATTTTATTCCGTGGGATCTTATCGTTTGCTTAAATGATGTTATGAATTTGAG
ATTGATAAAAAAAAAAAAAAA----ACCGTCCATCATTGCTGTTGTTCTGCTCTTCTGCT
CCAAAAGGGAAGGATTCTCTTTGTGGCATGGTATGTACATGGCCAGACGTGTCTTCGACA
CGATCGCAGTTCGACACGATCGCGGTGGTGGCTCAAGGAAGCTAGCAACTGGTCCTGATC
TCTGTCTAAAATAGGCGAATAAGATATCATATCATCAGATAGAATGATTAACAGTGTGTG
CTAGGTTATAAAATGCAAAGCAGGTTCGAATCCACAAGAGCAGCCGTTGATACATAAACA
CGCTCTCTGGTGCTTCTGAGGAGTCGTGCGGTGATCTTAACATGTATGTATGTAT----A
AAAGGGAGATGTATAGGTTTGTTTAGATTTTAACACCTAAACCCTATATACCCCGTAATG
TAGTATTTAGATTTCAAATGAAAATGAAAAGATGTTTGTCTCTCGTACTGTATGGTATGA
CATACATATTGCAAATGTGTCTAATTGTGTGACACATGTGAGTTTTTGAAGGATCAAATG
GTTTTTATGTTGTCATTTAGTTGTTTCTTCAATCAATAATAGCCACACATTTTATGAGGC
ATGTTATATCATATGATATACTATAATTTTTCTGAACTCCACAGTATTTCAAATATAACC
AAGGATTGTCTTGCAAATCATGCCTTTCATTNNNNNNNNNNNNNNNNNNNNNNNNNNNNN
NNNNNNNNNNNNNNNNNNNNNNNNN
>SAL6
CTACCTCTTTGTTTCCTTTGTGTAAGTAGAAGCACTCAGTTACTAAGCATGTTTCTTCTT
CCTGCTATGGAATTTGCTCTGCATA-------------ACTTTAATTCATATGAACTCCA
CATCCATGTCTATACCACCATACCATGGGAATGCAGATGAAAATGAAGGATCAAAGTAGT
AAAATTAGAGAGAAAAGAAAATGAATTTAAAGTTGGTGAAGTAAAGAAACACCAAGAAGG
ACTAAATGGAAAATAAAAAAAAAAA--TGCAAATCACATNNNNNNNCTTAAAACTTCTCT
CTCATAATGGACATTTGAGTTTAAGTTTAATCC-ATATTCATGAGTTTAACCTATACA-G
ATATTTAGGAGTCTCAAAACCCTAATGTACGTAGTACTTACAGTACATGATATGACGATT
GATTCTGTATTTGTTGACCGGATACCTAGCTCGTTCAAAACTTCAAACCTGCAAGTCCTC
TGTGCACTGTACAGAACTGAACTGGTCCTGTTTTGAAGGAAGTTTGACTGAA--------
---------------GTCCCCTCGTCTTCNNNNNNNNNNNNNNNNNNNNNNNNNNNNNNN
NNNNNNNNNNNNNNNNNNNNNNNNNNNNNNNNNNNNGGAATACACACCACCCCATCTCTA
GACCAGTTTTCATTTCAAATCACACAGTTTAATGTTTGGGAAAGCCTTGAGTCTAACAAT
GTTAATTAAGTTAGGATCACAAGTTAACCGTCCATCATTGACCGCGCCTCCTAGCTTCCC
TGAAAAGTGAGAGGTTAAAGAGACAGCGCCGTAGCTGTCCGCCTTGACCGAGCCTCAAGC
TTCGTTCTTGGCCCTCGTTTTTCCTCCTCTTTTCTTTTAACTACTAACCAACCCCCTTGG
GTTTAATCAGAAATGGGCAAGCTATCCAAGGCCGAGAAGAAGATCAACTACGACGCCAAG
CTCTGCAGTCTCTTGGAAGACTATGGCCAGGTCCTCATCGTCGCCGCCGATAACGTGGGC
TCCACTCAGCTGCAGAACATCCGCAAAGGTCTACGTGGCGACTCGACTGTTCTCATGGGA
AAGAACACCATGATGNNNNNNNNNNNNNNNNNNNNNNNNNNNNNNNNNNNNNNNNNNNNN
NNNNNNNNNNNNNNNNNNNNNNNNNNNNNNNNNNNNNNNNNNNNNNNNNNNNNNNNNNNN
NNNNNNNNNNNNNNNNNNNNNNNNNNNNNNNNNNNNNNNNNNNNNNNNNNNNNNNNNNNN
NNNNNNNNNNNNNNNNNNNNNNNNNNNNNNNNNNNNNNNNNNNNNNNNNNNNNNTCCCAG
ACCTCTTTCTTCCAGGTCTTGAACATTCCGACCAAGATTAACAAGGGTACTGTGGAAATC
ATTACCCCTGTTGAACTTATCAAGAAGGGCGACAAGGTTGGGTCTTCTGAGGCTGCCCTT
CTTGCCAAGCACGGGATCAGGCCATTCTCTTATGGTCTTGTTGTCCAGATGGTGTATGAG
AATGGATCTGTCTTCAGCCCAGAGGTGCTTGATCTTA---------CTGAGGATGACCTC
ATGATTAAGTTTGCTTCTGGTGTCTCCAATGTCACAGCATTGGCATTGGCCATTTCATNN
NNNNNNNNNNNNNNNNNNNNNNNNNNNNNNNNNNNNNNNNNNNNNNNNNNNNNNNNNNNN
NNNNNNNNNNNNNNNNNNNNNNNNNNTGAAGCTGACAAGGTCAAGGAGTATCTGGAGGAT
CCCTCCAAGTTCGCTGTTGCCGTGGCCACTCCTGCTGCAGCTGCCGGTGGCGCTGCTGCC
CCTGCTGCAGCTGCCAAGGAGGAAGCAAAGAAGGAAGAGCCGGCTGAGGAGTCCGATGAG
GATATGGGATTTAGCTTATTTGATTAGGTTGTTTGGCCAAGTTTCATGACCTTGACAATT
ATGTTGGCATTTTATTCCGTGGGATCTTATCGTTTGCTTAAATGATGTTATGAATTTGAG
ATTGATAAAAAAAAAAAAAAA----ACCGTCCATCATTGCTGTTGTTCTGCTCTTCTGCT
CCAAAAGGGAAGGATTCTCTTTGTGGCATGGTATGTACATGGCCAGACGTGTCTTCGACA
CGATCGCAGTTCGACACGATCGCGGTGGTGGCTCAAGGAAGCTAGCAACTGGTCCTGATC
TCTGTCTAAAATAGGCGAATAAGATATCATATCATCAGATAGAATGATTAACAGTGTGTG
CTAGGTTATAAAATGCAAAGCAGGTTCGAATCCACAAGAGCAGCCGTTGATACATAAACA
CGCTCTCTGGTGCTTCTGAGGAGTCGTGCGGTGATCTTAACATGTATGTATGTAT----A
AAAGGGAGATGTATAGGTTTGTTTAGATTTTAACACCTAAACCCTATATACCCCGTAATG
TAGTATTTAGATTTCAAATGAAAATGAAAAGATGTTTGTCTCTCGTACTGTATGGTATGA
CATACATATTGCAAATGTGTCTAATTGTGTGGCACATGTGAGTTTTTGAAGGATCAAATG
GTTTTTATGTTGTCATTTAGTTGTTTCTTCAATCAATAATAGCCACACATTTTATGAGGC
ATGTTATATCATATGATATACTATAATTTTTCTGAACTCCACAGTATTTCAAATATAACC
AAGGATTGTCTTGCAAATCATGCCTTTCATTNNNNNNNNNNNNNNNNNNNNNNNNNNNNN
NNNNNNNNNNNNNNNNNNNNNNNNN
>EUR12
CTACCTCTTTGTTTCCTTTGTGTAAGTAGAAGCACTCAGTTACTAAGCATGTTTCTTCTT
CCTGCTATGGAATTTGCTCTGCATA-------------ACTTTAATTCATATGAACTCCA
CATCCATGTCTATACCACCATACCATGGGAATGCAGATGAAAATGAAGGATCAAAGTAGT
AAAATTAGAGAGAAAAGAAAATGAATTTAAAGTTGGTGAAGTAAAGAAACACCAAGAAGG
ACTAAATGGAAAATAAATAAAAAAA--TGCAAATCACATATTAAAGCTTAAAACTTCTCT
CTCATAATGGACATTTGAGTTTAAGTTTAATCC-ATATTCATGAGTTTAACCTATACA-G
ATATTTAGGAGTCTCAAAACCCTAATGTACGTAGTACTTACAGTACATGATATGACGATT
GATTCTGTATTTGTTGACCGGATACCTAGCTCGTTCAAAACTTCAAACCTGCAAGTCCTC
TGTGCACTGTACAGAACTGAACTGGTCCTGTTTTGAAGGAAGTTTGACTGAA--------
---------------GTCCCCTCGTCTTCATATATCTTCGTTTATCCTCATGGAATACAC
ACCACCCCATCTCCATATATCTTCGTTTATCCTCATGGAATACACACCACCCCATCTCTA
GACCAGTTTTCATTTCAAATCACACAGTTTAATGTTTGGGAAAGCCTTGAGTCTAACAAT
GTTAATTAAGTTAGGATCACAAGTNNNNNNNNNNNNNNNNNNNGCGCCTCCTAGCTTCCC
TGAAAAGTGAGAGGTTAAAGAGACAGCGCCGTAGCTGTCCGCCTTGACCGAGCCTCAAGC
TTCGTTCTTGGCCCTCGTTTTTCCTCCTCTTTTCTTTTAACTACTAACCAACCCCCTTGG
GTTTAATCAGAAATGGGCAAGCTATCCAAGGCCGAGAAGAAGATCAACTACGACGCCAAG
NNNNNNNNNNNNNNNNNNNNNNNNNNNNNNNNNNNNNNNNNNNNNNNNNNNNNNNNNNNN
NNNNNNNNNNNNNNNNNNNNNNNNNNNNNNNNNNNNNNNNNNNNNNNNNNNNNNNNNNNN
NNNNNNNNNNNNNNNNNNNNNNNNNNNNAAATCCATGCCGCCAAGACCGGTAACGATGCT
TACCTCAACCTCGTCCCCCTCCTTGTGGGTAATGTTGGATTGATCTTCACCAAGGGAGAT
TTGAAAGAAGTCAGTGAGGAAGTTGCTAAATACAAGGTTGGAGCTCCTGCTCGTGTTGGN
NNNNNNNNNNCCATTGATGTTGTTGTTCCTCCTGGTAACACCGGTCTCGACCCGTCCCAG
ACCTCTTTCTTCCAGGTCTTGAACATTCCGACCAAGATTAACAAGGGTACTGTGGAAATC
ATTACCCCTGTTGAACTTATCAAGAAGGGCGACAAGGTTGGGTCTTCTGAGGCTGCTCTT
CTTGCCAAGCTCGGGATCAGGCCATTCTCTTATGGTCTTGTTGTCCAGATGGTGTATGAG
AATGGATCTGTCTTCAGCCCAGAGGTGCTTGATCTTA---------CTGAGGATGACCTC
ATGATTAAGTTTGCTTCTGGTGTCTCCAATGTCACAGCATTGGCATTGGCCATTTCATAC
CCGACAATTGCGGCTGCACCACACATGTTCCTCAATGCCTACAAGAATGTGCTAGCAATT
GCTGTGGCAACTGAGTATTCATTCCCTGAAGCTGACAAGGTCAAGGAGTATCTGGAGGAT
CCCTCCAAGTTCGCTGTTGCCGTGGCCACTCCTGCTGCAGCTGCCGGTGTCGCTGCTGCC
CCTGCTGCAGCTGCCAAGGAGGAAGCAAAGAAGGAAGAGCCGGCTGAGGAGTCCGATGAG
GATATGGGATTTAGCTTATTTGATTAGGTTGTTTGGCCAAGTTTCATGACCTTGACGATT
ATGTTGGCATTTTATTCCGTGGGATCNNNNNNNNNNNNNAAATGATGTTATGAATTTGAG
ATTGATAAAAAAAAAAAAAAA----ACCGTCCATCATTGCTGTTGTTCTGCTCTTCTGCT
CCAAAAGGGAAGGATTCTCTTTGTGGCATGGTATGTACATGGCCAGACGTGTCTTCGACA
CGATCGCAGTTCGACACGATCGCGGTGGTGGCTCAAGGAAGCTAGCAACTGGTCCTGATC
TCTGTCTAAAATAGGCGAATAAGATATCATATCATCAGATAGAATGATTAACAGCGTGTG
CTAGGTTCTAAAATGAAACGCAGGTTCGAATCCACAAGAGCAGCCGTTGATACATAAACA
CGCTCTCTGGTGCTTCTGAGGAGTCGTGCGGTGATCTTAACATGTATGTATGTAT----A
AAAGGGAGATGTATAGGTTTGTTTAGATTTTAACACCTAAACCCTATATACCCCGTAATG
TAGTATTTAGATTTCAAATGAAAATGAAAAGATGTTTGTCTCTCGTACTGTATGGTATGA
CATACATATTGCAAATGTGTCTAATTGTGTGACACATGTGAGTTTTTGAAGGATCAAATG
GTTTTTATGTTGTCATTTAGTTGTTTCTTCAATCAATAATAGCCACACATTTTATGAGGC
ATGTTATATCATATGATATACTATAATTTTTCTGAACTCCACAGTATTTCAAATATAACC
AAGGATTGTCTTGCAAATCATNNNNNNNNNNNNNNNNNNNNNNNNNNNNNNNNNNNNNNN
NNNNNNNNNNNNNNNNNNNNNNNNN
>EUR17
NNNNNNNNNNNNNNNNNNNNNNNNNNNNNNNNNNNNNNGTTACTAAGCATGTTTCTTCTT
CCTGCTATGGAATTTGCTCTGCATA-------------ACTTTAATTCATATGAACTCCA
CATCCATGTCTATACCACCATACCATGGGAATGCAGATGAAAATGAAGGATCAAAGTAGT
AAAATTAGAGAGAAAAGAAAATGAATTTAAAGTTGGTGAAGTAAAGAAACACCAAGAAGG
ACTAAATGGAAAATAAATAAAAAAA--TGCAAATCACATATTAAAGCTTAAAACTTCTCT
CTCATAATGGACATTTGAGTTTAAGTTTAATCC-ATATTCATGAGTTTAACCTATACA-G
ATATTTAGGAGTCTCAAAACCCTAATGTACGTAGTACTTACAGTACATGATATGACGATT
GATTCTGTATTTGTTGACCGGATACCTAGCTCGTTCAAAACTTCAAACCTGCAAGTCCTC
TGTGCACTGTACAGAACTGAACTGGTCCTGTTTTGAAGGAAGTTTGACTGAA--------
---------------GTCCCCTCGTCTTCATATATCTTCGTTTATCCTCATGGAATACAC
ACCACCCCATCTCCATATATCTTCGTTTATCCTCATGGAATACACACCACCCCATCTCTA
GACCAGTTTTCATTTCAAATCCCACAGTTTAATGTTTGGGAAAGCCTTGAGTCTAACAAT
GTTAATTAAGTTAGGATCACAAGTTAACCGTCCATCATTGACCGCGCCTCCTAGCTTCCC
TGAAAAGTGAGAGGTTAAAGAGACAGCGCCGTAGCTGTCCGCCTTGACCGAGCCTCAAGC
TTCGTTCTTGGCCCTCGTTTTTCCTCCTCTTTTCTTTTAACTACTAACCAACCCCCTTGG
GTTTAATCAGAAATGGGCAAGCTATCCAAGGCCGAGAAGAAGATCAACTACGACGCCAAG
CTCTGCAGTCTCTTGGAAGACTATGGCCAGGTCCTCATCGTCGCCGCCGATAACGTGGGC
TCCACTCAGCTGCAGAACATCCGCAAAGGTCTACGTGGCGACTCGACTGTTCTCATGGGA
AAGAACACCATGATGAAGCGGTCCATCAAAATCCATGCCGCCAAGACCGGTAACGATGCT
TACCTCAACCTCGTCCCCCTCCTTGTGGGTAATGTTGGATTGATCTTCACCAAGGGAGAT
TTGAAAGAAGTCAGTGAGGAAGTTGCTAAATACAAGGTTGGAGCTCCTGCTCGTGTTGGT
TTGGTTGCTCNNNNNNNNNNNNNNNNNNNNNNNNNNNNNNNNNNNNNNNNNNNNNNNNNN
NNNNNNNTCTTCCAGGTCTTGAACATTCCGACCAAGATTAACAAGGGTACTGTGGAAATC
ATTACCCCTGTTGAACTTATCAAGAAGGGCGACAAGGTTGGGTCTTCTGAGGCTGCTCTT
CTTGCCAAGCTCGGGATCAGGCCATTCTCTTATGGTCTTGTTGTCCAGATGGTGTATGAG
AATGGATCTGTCTTCAGCCCAGAGGTGCTTGATCTTA---------CTGAGGATGACCTC
ATGATTAAGTTTGCTTCTGGTGTCTCCAATGTCACAGCATTGGCATTGGCCATTTCATAC
CCGACAATTGCGGCTGCACCACACATGTTCCTCAATGCCTACAAGAATGTGCTAGCACTT
GCTGTGGCAACTGAGTATTCATTCCCTGAAGCTGACAAGGTCAAGGAGTATCTGGAGGAT
CCCTCCAAGTTCGCTGTTGCCGTGGCCACTCCTGCTGCAGCTGCCGGTGGCGCTGCTGCC
CCTGCTGCAGCTGCCAAGGAGGAAGCAAAGAAGGAAGAGCCGGCTGAGGAGTCCGATGAG
GATATGGGATTTAGCTTATTTGATTAGGTTGTTTGGCCAAGTTTCATGACCTTGACAATT
ATGTTGGCATTTTATTCCGTGGGATCTTATCGTTTGCTTAAATGATGTTATGAATTTGAG
ATTGATAAAAAAAAAAAAAAA----ACCGTCCATCATTGCTGTTGTTCTGCTCTTCTGCT
CCAAAAGGGAAGGATTCTCTTTGTGGCATGGTATGTACATGGCCAGACGTGTCTTCGACA
CGATCGCAGTTCGACACGATCGCGGTGGTGGCTCAAGGAAGCTAGCAACTGGTCCTGATC
TCTGTCTAAAATAGGCGAATAAGATATCATATCATCAGATAGAATGATTAACAGTGTGTG
CTAGGTTATAAAATGCAAAGCAGGTTCGAATCCACAAGAGCAGCCGTTGATACATAAACA
CGCTCTCTGGTGCTTCTGAGGAGTCGTGCGGTGATCTTAACATGTATGTATGTAT----A
AAAGGGAGATGTATAGGTTTGTTTAGATTTTAACACCTAAACCCTATATACCCCGTAATG
TAGTATTTAGATTTCAAATGAAAATGAAAAGATGTTTGTCTCTCGTACTGTATGGTATGA
CATACATATTGCAAATGTGTCTAATTGTGTGACACATGTGAGTTTTTGAAGGATCAAATG
GTTTTTATGTTGTCATTTAGTTGTTTCTTCAATCAATAATAGCCACACATTTTATGAGGC
ATGTTATATCATATGATATACTATAATTTTTCTGAACTCCACAGTATTTCAAATATAACC
AAGGATTGTCTTGCAAATCATGCCTTTCATTTTCCGCACTCTGTATTTGTCAGACTTTTA
CTCTCATGTTTAGAACTTTGTATTT
>EUR13
NNNNNNNNNNNNNNNNNNNNNNNNNNNNNNNNNNNNNNNNNNNNNNNNNNNNNNNNNNNN
NNNNNNNNNNNNNNNNNNNNNNNNA-------------ACTTTAATTCATATGAACTCCA
CATCCATGTCTATACCACCATACCATGGGAATGCAGATGAAAATGAAGGATCAAAGTAGT
AAAATTAGAGAGAAAAGAAAATGAATTTAAAGTTGGTGAAGTAAAGAAACACCAAGAAGG
ACTAAATGGAAAATAAATAAAAAAA--TGCAAATCACATATTAAAGCTTAAAACTTCTCT
CTCATAATGGACATTTGAGTTTAAGTTTAATCC-ATATTCATGAGTTTAACCTATACA-G
ATATTTAGGAGTCTCAAAACCCTAATGTACGTAGTACTTACAGTACATGATATGACGATT
GATTCTGTATTTGTTGACCGGATACCTAGCTCGTTCAAAACTTCAAACCTGCAAGTCCTC
TGTGCACTGTACAGAACTGAACTGGTCCTGTTTTGAAGGAAGTTTGACTGAA--------
---------------GTCCCCTCGTCTTCATATATCTTCGTTTATCCTCATGGAATACAC
ACCACCCCATCTCCATATATCTTCGTTTATCCTCATGGAATACACACCACCCCATCTCTA
GACCAGTTTTCATTTCAAATCACACAGTTTAATGTTTGGGAAAGCCTTGAGTCTAACAAT
GTTAATTAAGTTAGGATCACAAGTTAACCGTCCATCATTGACCGCGCCTCCTAGCTTCCC
TGAAAAGTGAGAGGTTAAAGAGACAGCGCCGTAGCTGTCCGCCTTGACCGAGCCTCAAGC
TTCGTTCTTGGCCCTCGTTTTTCCTCCTCTTTTCTTTTAACTACTAACCAACCCCCTTGG
GTTTAATCAGAAATGGGCAAGCTATCCAAGGCCGAGAAGAAGATCAACTACGACGCCAAG
CTCTGCAGTCTCTTGGAAGACTATGGCCAGGTCCTCATCGTCGCCGCCGATAACGTGGGC
TCCACTCAGCTGCAGAACATCCGCAAAGGTCTACGTGGCGACTCGACTGTTCTCATGGGA
AAGANNNNNNNNNNNNNNNNNNNNNNNNNNNNNNNNNNNNNNNNNNNNNNNNNNNNNNNN
NNNNNNNNNNNNNNNNNNNNNNNNNNNNNNNNNNNNNNNNNNNNNNNNNNNNNNNNNNNN
NNNNNNNNNNNNNNNNNNNNAGTTGCTAAATACAAGGTTGGAGCTCCTGCTCGTGTTGGT
TTGGTTGCTCCCATTGATGTTGTTGTTCCTCCTGGTAACACCGGTCTCGACCCGTCCCAG
ACCTCTTTCTTCCAGGTCTTGAACATTCCGACCAAGATTAACAAGGGTACTNNGGAAATC
ATTACCCCTGTTGAACTTATCAAGAAGGGCGACAAGGTTGGGTCTTCTGAGGCTGCTCTT
CTTGCCAAGCTCGGGATCAGGCCATTCTCTTATGGTCTTGTTGTCCAGATGGTGTATGAG
AATGGATCTGTCTTCAGCCCAGAGGTGCTTGATCTTA---------CTGAGGATGACCTN
NNNNNNNNNNNNNNNNNNNNNNNNNNNNNNNNNNNNNNNNNNNNNNTGGCCATTTCATAC
CCGACAATTGCGGCTGCACCACACATGTTCCTCAATGCCTACAAGAATGTGCTAGCAATT
GCTGTGGCAACTGAGTATTCATTCCCTGAAGCTGACAAGGTCAAGGAGTATCTGGAGGAT
CCCTCCAAGTTCGCTGTTGCCGTGGCCACTCCTGCTGCAGCTGCCGGTGGCGCTGCTGCC
CCTGCTGCAGCTGCCAAGGAGGAAGCAAAGAAGGAAGAGCCGGCTGAGGAGTCCGATGAG
GATATGGGATTTAGCTTATTTGATTAGGTTGTTTGGCCAAGTTTCATGACCTTGACAATT
ATGTTGGCATTTTATTCCGTGGGATCTTATCGTTTGCTTAAATGATGTTATGAATTTGAG
ATTGATAAAAAAAAAAAAAAA----ACCGTCCATCATTGCTGTTGTTCTGCTCTTCTGCT
CCAAAAGGGAAGGATTCTCTTTGTGGCATGGTATGTACATGGCCAGACGTGTCTTCGACA
CGATCGCAGTTCGACACGATCGCGGTGGTGGCTCAAGGAAGCTAGCAACTGGTCCTGATC
TCTGTCTAAAATAGGCGAATAAGATATCATATCATCAGATAGAATGATTAACAGTGTGTG
CTAGGTTATAAAATGCAAAGCAGGTTCGAATCCACAAGAGCAGCCGTTGATACATAAACA
CGCTCTCTGGTGCTTCTGAGGAGTCGTGCGGTGATCTTAACATGTATGTATGTAT----A
AAAGGGAGATGTATAGGTTTGTTTAGATTTTAACACCTAAACCCTATATACCCCGTAATG
TAGTATTTAGATTTCAAATGAAAATGAAAAGATGTTTGTCTCTCGTACTGTATGGTATGA
CATACATATTGCAAATGTGTCTAATTGTGTGACACATGTGAGTTTTTGAAGGATCAAATG
GTTTTTATGTTGTCATTTAGTTGTTTCTTCAATCAATAATAGCCACACATTTTATGAGGC
ATGTTATATCATATGATATACTATAATTTTTCTGAACTCCACAGTATTTCAAATATAACC
AAGGATTGTCTTGCAAATCATGCCTTTCATTTTCCGCACTCTGTATTTGTCAGACTTTTA
CTCTCATGTTTAGAACTTTGTATTT
>HM16
NNNNNNNNNNNNNNNNNNNNNNNNNNNNNNNNNNNNNNNNNNNNNNNNNNNNNNNNNNNN
NNNNNNNNNNNNNNNNNNNNNNNNNNNNNNNNNNNNNNNNNNNNNNNNNNNNGAACTCCA
CATCCATGTCTATACCACCATACCATGGGAATGCAGATGAAAATGAAGGATCAAAGTAGT
AAAATTAGAGAGAAAAGAAAATGAATTTAAAGTTGGTGAAGTAAAGAAACACCAAGAAGG
ACTAAATGGAAAATAAAAAAAAAAA--TGCAAATCACATATTAAAGCTTAAAACTTCTCT
CTCATAATGGACATTTGAGTTTAAGTTTAATCC-ATATTCATGAGTTTAACCTATACA-G
ATATTTAGGAGTCTCAAAACCCTAATGNNNNNNNNNNNNNNNNNNNNNNNNNNNNNNNNN
NNNNNNNNNNNNNNNNNNNNNNNNNNNNNNNNNNNNNNNNNNNNNNNNNNNNNNNNNNNC
TGTGCACTGTACAGAACTGAACTGGTCCTGTTTTGAAGGAAGTTTGACTGAA--------
---------------GTCCCCTCGTCTTCATATATCTTCGTTTATCCTCATGGAATACAC
ACCACCCCATCTCCATATATCTTCGTTTNNNNNNNNNNNNNNNNNNNNNNNNNNNNNNNN
NNNNNNNNNNNATTTCAAATCACACAGTTTAATGTTTGGGAAAGCCTTGAGTCTAACAAT
GTTAATTAAGTTAGGATCACAAGTTAACCGTCCATCATTGACCGCGCCTCCTAGCTTCCC
TGAAAAGTGAGAGGTTAAAGAGACAGCGCCGTAGCTGTCCGCCTTGACCGAGCCTCAAGC
TTCGTTCTTGGCCCTCGTTTTTCCTCCTCTTTTCTTTTAACTACTAACCAACCCCCTTGG
GTTTAATCAGAAATGGGCAAGCTATCCAAGGCCGAGAAGAAGATCAACTACGACGCCAAG
CTCTGCAGTCTCTTGGAAGACTATGGCCAGGTCCTCATCGTCGCCGCCGATAACGTGGGC
TCCACTCAGCTGCAGAACATCCGCAAAGGTCTACGTGGCGACTNNNNNNNNNNNNNNNNN
NNNNNNNNNNNNNNNNNNNNNNNNNNNNNNNNNNNNNNNNNNNNNNNNNNNNNNNNNNNN
NNNNNNNNNNNNNNNNNNNNNNNNNNNNNNNNNNNNNNNNNNNNNNNNNNNNNNNNNNNN
NNNNNNNNNNNNNNNNNNNNNNNNNNNNNNNNNNNNNNNNNNNNNNCTGCTCGTGTTGGT
TTGGTTGCTCCCATTGATGTTGTTGTTCCTCCTGGTAACACCGGTCTCGACCCGTCCCAG
ACCTCTTTCTTCCAGGTCTTGAACATTCCGACCAAGATTAACAAGGGTACTGTGGAAATC
ATTACCCCTGTTGAACTTATCAAGAAGGGCGACAAGGTTGGGTCTTCTGAGGCTGCCCTT
CTTGCCAAGCTCGGGATCAGGCCATTCTCTTATGGTCTTGTTGTCCAGATGGTGTATGAG
AATGGATCTGTCTTCAGCCCAGAGGTGCTTGATCTTA---------CTGAGGATGACCTC
ATGATTAAGTTTGCTTCTGGTGTCTCCAATGTCACAGCATTGGCATTGGCCATTTCATAC
CCGACAATTGCGGCTGCACCACACATGTTCCTCAATGCCTACAAGAATGTGCTAGCAATT
GCTGTGGCAACTGAGTATTCATTCCCTGAAGCTGACAAGGTCAAGGAGTATCTGGAGGAT
CCCTCCAAGTTCGCTGTTGCCGTGGCCACTCCTGCTGCAGCTGCCGGTGGCGCTGCTGCC
CCTGCTGCAGCTGCCACGGAGGAAGCAAAGAAGGAAGAGCCGGCTGAGGAGTCCGATGAG
GATATGGGATTTAGCTTATTTGATTAGGTTGTTTGGCTAAGTTTCATGACCTTGACAGTT
ATGTTGGCATTTTATTCCGTGGGATCTTATCGTTTGCTTAAATGATGNNNNNNNNNNNNN
NNNNNNNNNNNNNNNNNNNAA----ACCGTCCATCATTGCTGTTGTTCTGCTCTTCTGCT
CCAAAAGGGAAGGATTCTCTTTGTGGCATGGTATGTACATGGCCAGACGTGTCTTCGACA
CGATCGCAGTTCGACACGATCGCGGTGGTGGCTCAAGGAAGCTAGCAACTGGTCCTGATC
TCTGTCTAAAATAGGCGAATAAGATATCATATCATCAGATAGAATGATTAACAGTGTGTG
CTAGGTTATAAAATGCAAAGCAGGTTCGAATCCACAAGAGCAGCCGTTGATACATAAACA
CGCTCTCTGGTGCTTCTGAGGAGTNNNNNNNNNNNNNNNNNNNNNNNNNNNNNNNNNNNN
NNNNNNNNNNNNNNNNNNNNNNNNNGATTTTAACACCTAAACCCTATATACCCCGTAATG
TAGTATTTAGATTTCAAATGAAAATGAAAAGATGTTTGTCTCTCGTACTGTATGGTATGA
CATACATATTGCAAATGTGTCTAATTGTGTGGCACATGTGAGTTTTTGAAGGATCAAATG
GTTTTTATGTTGTCATTTAGTTGTTTCTTCAATCAATANNNNNNNNNNNNNNNNNNNNNN
NNNNNNNNNNNNNNNNNNNNNNATAATTTTTCTGAACTCCACAGTATTTCAAATATAACC
AAGGATTGTCTTGCAAATCATGCCTTTCATTTTCCGCACTCTGTATTTGTCAGACTTTTA
CTCTCATGTTTAGAACTTTGTATTT
>PTR14
CTACCTCTTTGTTTCCTTTGTGTAAGTAGAAGCACTCAGTTACTAAGCATGTTTCTTCTT
CCTGCTATGGAATTTGCTCTGCATA-------------ACTTTAATTCATATGAACTCCA
CATCCATGTCTATACCACCATACCATGGGAATGCAGATGAAAATGAAGGATCAAAGTAGT
AAAATTAGAGAGAAAAGAAAATGAATTTAAAGTTGGTGANNNNNNNNNNNNNNNNNNNNN
NNTAAATGGAAAATTAAAAAAAAAA--TGCAAATCACATATTAAAGCTTAAAACTTCTCT
CTCATAATGGACATTTGAGTTTAAGTTTAATCC-ATATTCATGAGTTTAACCTATACA-G
ATATTTAGGAGTCTCAAAACCCTAATGTACGTAGTACTTACAGTACATGATATGACGATT
GATTCTGTATTTGTTGACCGGATACCTAGCTCGTTCAAAACTTCAAACCTGCAAGTCCTC
TGTGCACTGTACAGAACTGAACTGGTCCTGTTTTGAAGGAAGTTTGACTGAA--------
---------------GTCCCCTCGTCTTCATATATCTTCGTTTATCCTCATGGAATACAC
ACCACCCCATCTCCATATATCTTCGTTTATCCTCATGGNNNNNNNNNNNNNNNNNNNNNN
NNNNNNNNNNNNNNNNNNNNNNNNNNNNNNNNNNNNNNNNNNNNNNNNNNNNNNNNNNNN
NNNNNNNNNNNNNNNNNNNNNNNNNNNNNNNNNNNNNNNNNNNNNNNNNNNNNNNNNNNN
NNNNNNNNNNNNNNNNNNNNNNNNNNNNNNNNNNNNNTCCGCCTTGACCGAGCCTCAAGC
TTCGTTCTTGGCCCTCGTTTTTCCTCCTCTTTTCTTTTAACTACTAACCAACCCCCTTGG
GTTTAATCAGAAATGGGCAAGCTATCCAAGGCCGAGAAGAAGATCAACTACGACGCCAAG
CTCTGCAGTCTCTTNNNNNNNNNNNNNNNNNNNNNNNNNNNNNNNNNNNNNNNNNNNNNN
NNNNNNNNNNNNNNNNNNNNNNNNNNNNNNNNNNNNNNNNNNNNNNNNNNNNNNNNNNNN
NNNNNNNNNNNNNNNNNNNNNNNNNNNNNNNNNNNNNNNNNNNNNNNNNNNNNNNNNNNN
NNNNNNNNNNNNNNNNNNNNNNNNNNNNNNAATGTTGGATTGATCTTCACCAAGGGAGAT
TTGAAAGAAGTCAGTGAGGAAGTTGCTAAATACAAGGTTGGAGCTCCTGCTCGTGTTGGT
TTGGTTGCTCCCATTGATGTTGTTGTTCCTCCTGGTAACACCGGTCTCGACCCGTCCCAG
ACCTCTTTCTTCCAGGTCTTGAACATTCCGACCAAGATTAACAAGGGTACTGTGGAAATC
ATTACCCCTGTTGAACTTATCAAGAAGGGCGACAAGGTTGGGTCTTCTGAGGCTGCCCTT
CTTGCCAAGCTCGGGATCAGGCCATTCTCTTATGGTCTTGTTGTCCAGATGGTGTATGAG
AATGGATCTGTCTTCAGCCCAGAGGTGCTTGATCTTA---------CTGAGGATGACCTC
ATGATTAAGTTTGCTTCTGGTGTCTCCAATGTCACAGCATTGGCATTGGCCATTTCATAC
ACGACAATTGCGGCTGCACCACACATGTTCCTCAATNNNNACAAGAATGTGCTAGCAATT
GCTGTGGCAACTGAGTATTCATTCCCTGAAGCTGACAAGGTCAAGGAGTATCTGGAGGAT
CCCTCCAAGTTCGCTGTTGCCGTGGCCACTCCTGCTGCAGCTGCCGGTGGCGCTGCTGCC
CCTGCTGCAGCTGCCAAGGAGGAAGCAAAGAAGGAAGAGCCGGCTGAGGAGTCCGATGAG
GATATGGGATTTAGCTTATTTGATTAGGTTGTTTGGCCAAGTTTCATGACCTTGACAATT
ATGTTGGCATTTTATTCCGTGGGATCTTATCGTTTGCTTAAATGATGTTATGAATTTGAG
ATTGATAAAAAAAAAAAAAAA----ACCGTCCATCATTGCTGTTGTTCTGCTCTTCTGCT
CCAAAATGGAAGGATTCTCTTTGTGGCATGGTATGTACATGGCCAGACGTGTCTTCGACA
CGATCGCAGTTCGACACGATCGCGGTGGTGGCTCAAGGAAGCTAGCAACTGGTCCTGATC
TCTGTCTAAAATAGGCGAATAAGATATCATATCATCAGATAGAATGATTAACAGTGTGTG
CTAGGTTATAAAATGCAAAGCAGGTTCGAATCCACAAGAGCAGCCGTTGATACATAAACA
CGCTCTCTGGTGCTTCTGAGGAGTCGTGCGGTGATCTTAACATGTATGTATGTAT----A
AAAGGGAGATGTATAGGTTTGTTTAGATTTTATCACCTAAACCCTATATACCCCGTAATG
TAGTATTTAGATTTCAAATGAAAATGAAAAGATGTTTGTCTCTCGTACTGAATGGTATGA
CATACATATTGCAAATGTGTATAATTGTGTGACACATGTGAGTTTTTNNNNNNNNNNATT
GTTTTTATGTTGTCATTTAGTTGTTTCTTCAATCAATAATAGCCACACATTTTATGAGGC
ATGTTATATCATATGATATACTAGAATTTTTCTGAACTCCACAGTATTTCAAATATAACC
AAGGATTGTCTTGCAAATCATGCCTTTCATTTTCCGCACTCTGTATTTGTCAGACTTTTA
CTCTCATGTTTAGAACTTTGTATTT
