# Supplementary material for: Repeated translocation of a gene cassette drives sex-chromosome turnover in strawberries
Source: PLoS Biol. 2018 Aug 27;16(8):e2006062. doi: 10.1371/journal.pbio.2006062 (PMC6128632; doi:10.1371/journal.pbio.2006062)
Supplement: S3 Data — (FAS) [file pbio.2006062.s017.fas]

#S3 Data. Assembled SDR haplotype from F. chiloensis.
>Assembled SDR haplotype from F. chiloensis
TATAAATAGATTATCTATCAATGAATAAAAGACAGTTATTGATCGTTATATTCTCTCCTA
CAACAATCATAACTTACCCAAATAAAATTTCTTTTCCTTAAATAATTTTTTATTCTGGTA
TATATATATTACATCAGCTAGCACCAGTAAAACCCTAAACCAAAACAAAACCCTAAAACC
CAACAGATGGCGGAGCACATACCCGAAGACGTGATTGTTCAAATCCTGCAGCGTTTGCCG
ATCAAATCCTTAATTCGCTTCACCTGCGTTTCAAAGCGATGGCGTTCTATCATATTGTAC
GACCACCAGTTTGCGACGTCCTCCGCAGACTCTGCTCCGTGCGTGCTTCATCTTTTTATA
TGAAAGACTCCCCCGCTTCGATCAACTGGATACTTCAAAACAAGAATTCCAAAATATTAT
GGTTTTGGATACTTATCGACCACTGTCGACGAGTACAAAGTTATTGTCAATACCGATCGT
GCTGATGACATGCAGGTCGAGATATTCTCATGGAGAGATGGAAAACGATCCAAGTACTCC
CTTATGGTGTCTAATTCTTCCATGTTGAATTTCTTTTCAACTAGAATGCATGGACTCACA
AAATCATTGGATTGTTAATTTTAGTTGTGTGATTTTTGATGTGGCAAACCATTATTAATC
TTAATTTTGCACTACCACGTTTTTCTACATAAATATCTCTCTGTATTTTTTTTTGTTTAT
TTTTTTTGCTTTTCACTATAATAACCTTTTAATTTAGCCCATTAAAAGTAGTTCAAGCAA
AACATAATTTGATGAATTTTGTATATGAACCCCTGACTAATAGTAGTAGAGATGAGGTAC
TTCTTCATTGGATCAATTCTAAGCACTCTGATTATGGCCATGCAGTCATTGCTTTTGATT
TGGCAAAGAAGGATTTCCAAAAAATTCCTATGCCTACTAGTCTTGAACAAGCAGTTGCCT
TCTTCTTTTAGAGGATGCTTGTGTTGAGAGAATATGACATGGGCGACTCTGAAATAAGTT
TTTATTATTATTATTATTATTTTTTTTTTAAAAGAATGACTGGTGTGGCTGTCCTCAAAA
CTTAATTAATGAAACTGTCGAATACAAAAAGGGGACTTTAGCCAGGATTTGCAACTTGAG
GGGTCCGGATATAGCATACAAAACTATATGTTAAAATTTAATAAGAACTCAATCACCTAA
CTAAAAATGTTGTGCTTTTTTCCTTTTTGAAGATGTTCTTATTCATTGAGATCAAACCTT
TATTTTATGCATCTGCTAAACTTATACAAAACAATGAAAATGTAGAGGTGAGAAAATAGT
AGTTTATTAATTTGTTACTTCACTTTTTTTCTTTAGTAAATTCATTAATTTACTATTTAC
TAAATAAAAGTGATCAATTGTTTTATCTATTTTGATTGCTAAGATATAAAGACTCGTCAA
TTTAATAATTTTCTTTCGTAATATGGGTTTATCTTTCTTGATTTGTCCAAAACTGATTAG
TTTGTGAAATTTTAAGAGGGGTTTAGTGATAGATTAATGAGAGATTTAAGCCTACATTTA
ATACTAACTAGCTAAATTAAGGCCAAAACTTAAATGTTCCAAAATCTTAGGGGGGTCTGG
ACCACTTCAGACCCAAGTATAGCTCCGCCCCTGTGTTAGCCAGGCAAATTATAGCTAGCT
TTGTTCCGAACTATGAGGAGTATTGTTCACTTGTACGAGAGTAATTACGCGGACAATGAT
TCTCGATCGATAATGAGGAGACGTTATGAATGAAATCACGTCTAATTCGTGATCTAGATT
TCAGAGTAACTCGATCATCAGGAGATGTTGTCAGACATATATATATCATTCTCTTCTAGC
TGATGATCGAGGACTGTTTCCTGTTAGCCAGTACGTGGGACTATGAATGATATTAGTATG
CATACGTACGTACGTACCGGAATGATGGAGCACCACGTACTGGCTCTCTATCTCCTGCCT
AGCTAACTTATAAGAGGCGCGCAATTGATGAATTCTCATGTTCTATGCCTCACATCGCTT
CGAGGCTGCCAAGGGAGACCGACAACAACGATCGATCGAGAAGAAAAGGAAGACTTCGCA
CCATGCCAGCTACGTGATCGATCGATCTCAACTCTCAAGTAAAGATATAAGTGGGTTTAT
TAATGCACAGCTCGATGTGGGAAACAGTAAAAAAAAACTCTATGTTGCTAAAGAAACTGA
TCAAGGAAATTAATTAAGAACCCTAAACTACGCACAGTAAGTTTACAGTAAGAGAAGCAA
GAGTTTCAGCTAAGTTTCTGGGAGCTGGTAGTCGATCTTGCAAAGTTGCACTTGAATAAC
GATTAATTAATGGAGATTAATATACTGCATTCAATTTAGTCAAAAACGTATGCATGTATA
TATAACTTCCTGTCATTTTATCTGCTTTAGTTTAGGTATGGTATGCTAAATTAATTTGTA
CATCCGTATATCAATGATATTTTTTGGATTTTTTGGAAACGATACAAATGGTCATTATCC
CTAATTTGAGTAATCCGGAACAATATAATGTGCTGGTTGGAATAATGGAGCCTAGCTAGC
TACATATAGAGGAGACTTACAAGAAGACCACGTACCATATACATTAGAGGGAGCTTAATT
CGGAGAAGGACAAACATGGATCAATAATTCATGATTCACGCTTCATCGATCACAAAACTA
ATAACCTAAACAAAACTGGCTATTCACTTCCAGTTCTAGAGAAGCTTACAGTGGCCCTAA
AAAACCTTTTGAGCACCGAAGAGTTAACACATACTGTATATACATTGAAAGAAGCTGACA
AAATAAGCCTCTTGAAGCGTTGGTTTTTTTTTTTTTTTTCCAGAGATCAATATTTAAAAT
AATTGAACAAATGTGCATCCTTGTATATATAATAATTTAACCACATGTCATTTTATCTGC
TCTAGTTTAAGTATGGTAAATATATATCCATGTTTATTAATTTTTAAAAGATAGGTTAGT
ACGATACAATTAGGATCCTTAATCAGTAGAGAGGTTCACTTGAGAATCCCATTGCAGATC
GGCTCTCCCTGGCACGAAGATAGGGCAGTACTCCCGATCGAACAGTATAATGTGCTAGCT
TGGATGGAGCCTACTTATCGGAGACTTACAAGACGACTAGTACCATTCCTGGCCTCCAAA
AAAATTATTGCATATACAGCTTGCCTTTCAAGACCACCACTAATAATGAATGATTGTACG
ATTTGTCTTTGGGCACGAAAAGTCCAGTAGCACTATACGTACTAGTGTCACTGAGTGATG
TATATGCGCGCTTGCTAGCTAGTCTGTTTTCTTTTGTGGAATTAGCTAGCTATAGTAGTA
TGGTTGTTTTCTTTTGTGGAATTAGCTAGCTTGTCTAGTCAGCATTCATCTGGGAATTAG
TCCATCACTCGAACTATAAAGAGAGCTAGCAAGCTAGCAGCCATGTAACTCACAATCTGG
GGAAGCATACGCTTAACGTACTGCATGCTTCTTTTCTTAGCTTTTCTACTTCACTCTACA
ATGGCAAAGTCCAATATACTTGCCGAAAGCCCTTCCATGCTCCCAAAAATGCTACTTTTT
GGTACGCTAGTAATGGCTTCCGTAGCAACAACTGCAGGTAGTCTCTTCCTCTACCCTATA
TTATGTATTTGAAGTAATGAGTTATAAAGATGCAGAATTCATAATCACTAGTTAAAAGTA
TATCTCATATTGAGTCTGATGCAGGTTCTAAGATTGGAGTGTGTTATGGAACCAAAGGAG
ACAACTTACCGCCAGCACAAGAAGTAATATCTATGTTCGACCAGTATGGTATTCAAAAAA
TTCGTCTCTATGATCCTTACCAAGGTGCTCTCCAAGCCCTTAGAGGCTCCAACATCGAGG
TCATGCTTGGTATTGAGAACGACCGCCTCCAATACATTTCTTCAAGCCAAGACGAGGCTA
ATTCCTGGGTCCAAAGTAATGTCGTAAGCTATGGCAATGTAAATTTCAAATACATTGTTG
TGGGAAATGAAATAGATCCCACAGGTCCACAAGCATCGTTTGTTGCCCCTGCAATGGAAA
ACATTCAAAAAGCAATTACTGCGGAGAATCTTGCCGGAAAGATCAAAGTCTCCACTGCCA
TTTACACCGCTGTCCTTGAAGAACACTCTTACCCTCCATCAAAAGGATCATTCCGTAATG
ACCATTTACCATTTCTTAATCCCATCCTGGCCTTCTTAGCACGCAATCAATCTCCCTTGC
TCGTTCATATTTACCCTTATTTTACTTACAATCAAAACCGTCAGATTAATATCGAGTATG
CTCTTTTTACATCTCCATCACCTGTGGTGCATGATGGCCAGCTCGGGTATCAAAACCTGT
TTGATGCCACTCTCGATACAGTTTACTCAGCACTAGAGAGAGCCGGAAGCGGTTCCGTGA
GTATCGTTGTATCGGAGTCTGGTTGGCCCTCGGCTGGTGGGGATGGAGAGATAACTACAA
TGGCGAATGCAAGGATTTACAACTCCAATTTGATCAATCATGTCAAGAGTAATGGTACTT
CGAAGAAACCTGGAAGCCCTATCGAGGCTTATATATTTGCCATGTTTAATGAAAATCAAA
AGCCAGGGCTAGAGACTGAGCGTCACTGGGGGCTCTTCTACCCAACCAAACAGCCTAAAT
ATCCCATTGCTTTCAACTGAGCGGAAACTCTAGCTAGTGTTCGAAATCTGGAATCATGGC
CATTCATGGGCACTTTTCCTAGGTAATTCAATAACTATAATAAAAGATCCACTAGCTAGA
GCAATGATATCATCTTTCACAATCTACAAGTTGCATTTGGAATGCATACCTTCAAAGTTG
CATATGGAAAGCAAAATAACATTTACCCTATCAATTGTGATGAGAAGTACTTTTCGAGTA
ATGATATCCCGATTAGAGATTACTTTATCATAAATTTTCATTAAATGTCGGGTAATGTTA
CATGACTTGTCGTGTAAGATGGATTTTAGATGAGAAGCAAAAATATAATTCATCTAACAT
TATTCGGCACTAAAAAAAGTCTAGCATTTCCTAGCATACAAGATCAAAAAAAAGAATCTA
GCTCATAATGAACCAGAGCTCAAAGGTTAAATGTTATCGCAAGAGCTATGGTATCACGGG
TAATGTTTGCAACCACCAAAAAAATTACAAGTTTTAACAGCTTGTTAGATGAAACTAGAC
AAGAAAACCAAATCGATCAAATCTCAAAATTAAGGATCTTGGAATATTATTGATGAATAT
CCTTTCCAATGAAAGGAACAGCAGCCAGAAATAATAGTTGGGAAGATTGATGTTTGGGGA
GGAGAATATGAATGTCAACCAGATGAGCTGATGACATTATATTATGGACTAATTTCAGTT
TACCTCCATCAACGTTAGGTCTATCATTATGTTAGTCATTTTTCTTTCAATTTTATCAAA
AACACCCATCAATTTTCAATTTTCATCAGCCGTGTCCAAACATACGTTTTTCATCCAATT
CTCCCATCATGTAATGACTTACATTAAGAAGAAAACCAAATTTGAAGTCGCTAAGCCCAC
AGAAAAAGGGCAAAATAGATAATTACATTCAATCCCACCAAAATCACTAAGGTTAAGAGG
TTGCGATAGGTACGGAGATGTGTATCGATATAGAGAAAAAATGGTCAGAAATGTTATTTA
TTTCAAAATTTGACTTTCTTCTTGATACCACGTTATCACTTGAAGGAGAAATTAGATGTA
GAACAGAAGTTTGGACACGGCTGATGAAAATTAGGAGTTGAGAGATGTTTTTGATGAAAT
TGAAAGAAGAAGGAAATTAGTCCTTATATTATTATTTGTCACGTTACAAGGACCAAAAGT
AAAAGCGAATAAAAGGAGTAATTATCTTATAATGGAAATAACTGATGCAACTCATAGAAA
TAAGTAACAAATACAACTCATAACTGAACTATTGTTCAGTTGCAGAAAGAAGAATTTGAA
GGCAATCTAAGCAGCAAATAGCTCGTAGAAGGCTAGATATACAATGGGAGGATAGAAGCA
AAATAACTAGCTCAATCCACTTATTGTCCGTGCATCATCACATAGATACTTGACTATGCG
CCACAATATCGTAACCGGATATACTAAATACTGGCTTTTCCCAAGTGTACCTAGAAGCCT
TCAAACACATCACTCTTTGCCATCCACTACCAGAAAATAGATCTTGGGCGACGAAAAAAA
ATCGTCGCCCTGTTAAAAAATTTCGTCGCCTAAGTACTTAGGCGACGACATGTCGTCGGC
CAAGACGTCGTCGCCAGAACTGCGTCGGTCAAGAACTTGGGCGACGAAAATTCATTCCGT
CGTCGCCTAAGAGTAATTCTTAGGCGACGATACGAATTTCGTCGCCTAAAATATACTTCT
CGTCGCCCAAAAATATTCGTCGCCCAAGATTTGACACCTTGGCCGACGAAATTTTTTTTC
GTCGCTTAAGATCTTATAACCTTGGGCGACNNNNNNNNNNNNNNNNNNNNNNNNNNNNNN
NNNNNNNNNNNNNNNNNNNNNNNNNNNNNNNNNNNNNNNNNNNNNNNNNNNNNNNNNNNN
NNNNNNNNNNNNNNNNNNNNNNNNNNNNNNNNNNNNNNNNNNNNNNNNNNNNNNNNNNNN
NNNNNNNNNNNNNNNNNNNNNNNNNNNNNNNNNNNNNNNNNNNNNNNNNNNNNNNNNNNN
NNNNNNNNNNNNNNNNNNNNNNNNNNNNNNNNNNNNNNNNNNNNNNNNNNNNNNNNNNNN
NNNNNNNNNNNNNNNNNNNNNNNNNNNNNNNNNNNNNNNNNNNNNNNNNNNNNNNNNNNN
NNNNNNNNNNNNNNNNNNNNNNNNNNNNNNNNNNNNNNNNNNNNNNNNNNNNNNNNNNNN
NNNNNNNNNNNNNNNNNNNNNNNNNNNNNNNNNNNNNNNNNNNNNNNNNNNNNNNNNNNN
NNNNNNNNNNNNNNNNNNNNNNNNNNNNNNNNNNNNNNNNNNNNNNNNNNCGTCGCCTAA
GGATTAAAAAACTTAGGCGACGATATAAATATCTTAGGCGACGAAATATTGTTTCGTCGC
CCTAGTTTCTATATTAAGCGACGAAATTTAGCCTTAGGCGACGATTTTATTTTCGTCGCC
TAAAGTTGAACTTTAGGCGACGATTTTTTTTTTCCTTGGGCGACGATTTTTTTTTCCTTG
GGCGACGATTTTATTTTCGTCACCCGGTTTTTTTCATTTCGTCGCCCAAGATCTATTTTC
TGGTAGTGATCAGCGGCACGAAGTGAGCCAAGTTGAACTGGGGCTTGAGTTCCCACCACC
TTAGATGACCCATAAACTGACAGATCAGTACCTTGTGCTTTCTCTTTCTCAATCTGTTCC
TTGATCCAGAAGTATGTAAACCTCAGTCCATCCTATAAAAATGAAATAGGGAGCAAAGTC
AGCACAATTTAATGTGTAACTTCAAAAATGATGAACTTGGTGTTAAGAAGCTGCAAATGG
GTACTCTTTGATATGATCTAATTCTATTTTTACCTTCAGCCTCATGGTAGGAGCCCAGCC
GAGTTTCTCTCTTTGATCAGGGTGTTGTCAGAGTTGCGACCACGGACACCCTCTGGCCCA
GGAATGTGTTGAATAGGCAGCTTTTTGTTCTCAAAGCTAAGAACAATCTCAGCCATCTCA
TTCATGCTGACCATCTCGTCACTTCCAATATTCACTGGCTCACGGAAGTCGGACTTTGTC
AACCTAGATCACAGAATGGAAAATTTTATGACAGTGAATGCAAAAATTCCAAAACAAAGA
TAGAATTTCAACATGCGAAATATGCCTAATTCCACATTACACACTTGTAGAGTTTTGCAA
GTTAAATTCAACACATTTGAAGTTGGCCTGCAAATAAGTTGAATTGCTATAGCTGGTCAC
AGTAATCCACTAAATTACACTGCAAGTACCATGAGATGAATCAAAGTTTTCATTCTTTCC
CAAAATACAAGTGCTTTTCTAAGTAATACATTGGTTTGCCTTCATATCTATCATCTCCAT
TCAAGAGGAAATGTCTTAGTGACCAACACCTTACCGCAAAAGTATACATGCAAAGAATTC
ACATCCAAGTTACCCTTTAAAATGGTTCAACTTCTAGCTGAATTTTATGCTTTTACCATA
ACTAACTTATCAGGAAAACTTTTTATGCCTTGTCGAAGCAGCATATACTAATCTTACTTA
GTTTCAGAGTCAAGAACTTTAATGAAAAATATTTTCCTACTTTCTAAGAAAAAGGTGCTT
ACCAGAGTACACCTTCAACACATTCATCAATAAAGGTGAAGGATCGGGTCTGAAGTCCAT
CTCCCCACATCTCAAACTTATCAGTGGAAGTGAGAGCCTTTCAGCAGAAAGCAGCAGGAG
CCTTTTCCCTGCCCCCTATACGACAGATATACCATCAAGAAACAAATTAGGCTACAAAGC
AATAAAACCATGCATATATATTAACAATTACCACAGCTAAGCACTGACCTTTCCAGGTTC
CGAAAGGACCATAAATATTGTGGAACCTTCCAATACGACATTCAATTCCAAAGTCTTTGG
TGTAGTGCTTGCACAACTCCTCAGTTGCAAGTTTCTCTAAGCCATAAGCATCTTGAGGCT
ATAAAGAAAGGTAGAAAGAACAATCAAATTAAATGCGTTGAGAACTAGATTCCAAAAGCC
ATAACCACAGAGTAAATTACCTCTGCCGGCCAGGCATCCGCCTCCTTCAAGCTCACATTA
GTTTCCAGCTGCTTAAACTCAGGATAAATACAAGCACTGGAAGCATAGAAAAACCTGCAG
AAACCAGATAACAGATATGGAAAACTGTCAAGTATATCTCCAAAGTTAGAGGTAAGGTCC
CATTTTTTCAACTGGATTGTTAGGAATCCATATTCTTCAGGTAAAATGTGCTGAACATTC
TAGCTCAAGGACAGAATGTACCATGTTAAAGACCACAAACCTTTTCACTCCAGTGATCCT
AGCAGCTTCCAGCATGTTAAAGCTGATCATGGTATTGTTGTACATAATGACAGAGTGATT
GGACTGAATGAATCCCATGCCGCCCATATCAGCAGCAAGGTTGAACACATGATCAACATC
CTTGGTAACCTTCAAGCAGTTATCCATGACCCTGAGATCCACAAGATGGAATTCATGGCA
GAACATGTCTTCAGTCATGTGCTCATTCTTCTTCCAGTCAAAAGCAATAATGTAGTGGCC
CTCATTCTTCAATCGGCGGGCAATGTGGGAGGCGATAAAGCCACCGGCCCCAGTAATTGA
AATTCGGAGCTTTTCCGAGGGCCAATAAGGCTCCCTCTCGAGGGCCTCATAGGTGTGTGC
GCCATAGCCACTCTCACCAGCACTTCCCATACTGCAAGATAGATTCACCGCACAATGTAA
TTACTAAAAATTACAGGCACTTACAGATCAGTTTACTAACTTTGCTGAAGAAGCACAAAG
AATGTTATTACTACTAACATACACCATCACACTGATACAAATGAATAACAATATGAATCA
AGTATCAATTCCAGTATACTTCAAAAACCAAATGTAAAACCAATGCCATTTCATCAGCAG
AAGCAAGTTTTACACCACATTCTCTGTACATTAACATGTAAAGTAACTCTAATGAACAAG
AACAGGTATAGAATTCTTTGTTGCTTTGCTTAACCTAATACAATAAAATTACAACGAAAC
TTGGAAACAAGTATCCATCCCACAGTGAACAAAAAGGAATGAAATTTGAGCACAAAACCC
CCCAAAGAAACCTGCTTTACAAAACCACACCAGCATATGACTCATACCATTTTGCTAACA
GAAACCAAAAGAGAGCCATTATAGAGCAAATTAAAGCAAACCCATCAAATATTACAACCT
AAAATCAAAATACAAAGGCCATGAAAGAGCATAGTGAGAGAAACCCAGAAAACCCAGGTG
GGGTTTATACCTGGAATGCGTAAAGTTTGGAGTTTTGAGGTTGAAGAGAAGAAGAAGAAG
AAGAGAGGTAAAGGGTTCTGAGAGAAAGGAGGTGAATGGTATGGGTTCTGTAACACTGCT
ATATATAGAACTTGGGACGCAGCAAACCAAACAGGGCCACAAGTGTAATGTATATTTTCT
TATTTCCCCCAAAATAATTGAGACAGAGATATTGTGCAAACTGCAAAGTGCTTCTGGCTA
AAGAAGCAAAGTGCTTTTACAGTTTTCTTAATAAAAAAATGGGTGCTTTTACAGTTTTAC
TCTTGTTGTGTGAGTAAATTTCAGGAATTTTGAATGGGCAGAAAATAAGAGAAGTGCTTT
TCTTTGATATTTTCCATATGGAAATTGTTTTATCTTTTGCTAACTAATCATTGGGGTACC
AAAACAATGGGGCTCCCCAAAACAGTTGCTATTGTCTTGTGAGTACGAGATTGATTGACA
AGAGTGAGAAGATTCGGAGAAAGGGGGACTGAAACTGAGGCTGGTTTCGTTTGGGACCAG
GAGAAATCACTAGGAAACTTCTCTCTGTTGGTTTTTACCTTAGGTAAATTGATTCTATGT
AAATTTCTGATAGTGTCCTATTTGGTATTGTATCAAAATCCAACCCAAACTCATCTGTCA
ATGATAAGTGAAATACCAAATAACATCTGTGATTTTAGCACCTTCCTTTTTCTTCATCTT
CCTGTCATTTCCTCATGAATGTGAAACCTTACACTATGTGATCGAGCTTGTGACCAAACG
AAGTTAACCCATAGTACGTCTACTTGAGTAATTATACCATGTACCTGGAACACCACGTGA
CACTGTCATGTGGTGTACCTGGTCAATCATATAACTCAAATTTATGTGGGGACCAGTATG
AGGTGAAAAAAATTAAATAAACCAATCAAAAATAAGGATAAAACATTTGGACTAATGAAA
TTAAAAATGAACATAAGACATATGGTGTTCCGGGTACAAATAATAATTTTCTTGTCTACC
ATATATGTCTTGCGAAAACAATGTTGAAAGTTGATATTTCTGAAATTTTTAGTTCGATGG
TTAATATTTTTAACTGTGATATAAAGGGGACGTTATATTTTCATCCACATTCGAGTGGTT
TGGTATCTTGGGATGCCGGCCTGAGCTAGAAGCCGGTCACATGTTGGTTTCATAGGCGCA
AATATGTCGGTGCTGAATTGCTATATTGAACATAAGGCCTAAACTAAACCAAACCAAGCA
AAACAAAATAAAAGGCATGATGCATACATAAAGGGCATGACCCAGGCAAAAGAAACTAAA
GGACATGACCCGGGCATACACGGCATGCTGCCTGTAGACAGGGCCGGTGCGAAATTTTTT
TGGAGGCCTTATATTTATTACATAATAAAATCTTTCTTATATATAAAATAGAAATAATTA
AATTAATATTTCAAGAAAATCATTTAACAATCCTAGTAGATTTGATCTAGTGGCATAATC
TTTATTTGTAAGTGAGAGGGTTTGTGAGTTCGGTTCATGATAGACTAGTTACAGTATGAG
GAAAATTTTCAAATGGTACCCCAGGTTAAGCCTATTCATCATTTTGACATCTCAGTTTTA
AAAATTATGATAATGGTACCTTACTATTTAAACTCAACCAAACATTAGTTCCTTCTGTTA
TTAACACCGTTAAGTTAGAGTTAGTCCATGGGCAAAATTGTATCTTCATGTTTTTCCTCC
CTAAAACTTTTTCCCTCCACAAACTTTTCTCTTTAGAATATATCAATTTTCCCAAAAATT
AGAGACATATAGAAATTATAATACATCATTGGTCATTAATATTAAGCAAAATACAACCAC
TGTTAATATTAATGACTAATAGTGTATTATAATTTCTATATATCTCTAATATTTGGGAAA
AATGATATATATACTAAAGAGAAGGTTTGTGGAGGGAAAAAGTTTTGGGGAGGAAAAACA
TATAAAGACAATTTTGCCCATGGGCTAACTCCAACTTAACAGTGTTAATAACGGAATGAA
CTAATGTTGGGTTGAGTTTAAATGTTGAGAAAAGTTAGAAAACCCTATACTTTCTCAACA
AAACAAAAAAAAGAAGAGGAGGAAGAAAACCCTATGGAAATGTTTACTTACTTAAATGTT
GAAAACGTACAAAAATAAAGTGAGATGATATGATAATGATAAAAGATGGTAAAAGGAAAA
AGAAAGAAAGGTAAGTTAGAGTAAATTAAGGAAAGAGAGAGGAAAAAAGGGGAAATGACG
GTCTAATTACACAGACAAAACAACTGAAAAAAGAAGAGGACGAGGTTCGAACCTAGGACG
ACGACCAAAAACTTAAAAAAGCACTTTGCTTTGATAGTGAACCCACTGAGCCATCAAGTT
GGACGATTATAAATGGCAATATGTATAACATATCCAGTAGATACTAAAATTTGGAGGCCC
CCAAAAATTGGAAGCCTTGTGCAACCACATAGGCCCGGACTTGAGATTTTGAGGCCTGAG
TCGAACTCTTGAAGTTGGGCCCCTAATTTTTTTTTTATACAAAATAGCATATAACATCTA
AAAGTATTTAATTTATAATTAATAATATATGTTTATATAATTCAGTCAATTGCCTTTGGG
CCCCTCATCACATGTAATTCTTCTTATTTTAGAATATTTGTCTTTAATTCATGTCAGATG
TCTTCAGTTTTCATTAAGTTTTTACCTCTTTTCCAAACTTGTTTGATTAATTGCACAGCC
AAAAAACTATAAAAAAAAATAACTTTTTTTTTGACAACTTTTAAAAAAATATTTTTAGGC
CCCTTAGATTTTTAGGCCCCGAGTCANNNNNNNNNNNNNNNNNNNNNNNNNNNNNNNNNN
NNNNNNNNNNNNNNNNNNNNNNNNNNNNNNNNNNNNNNNNNNNNNNNNNNNNNNNNNNNN
NNNNNNNNNNNNNNNNNNNNNNNNNNNNNNNNNNNNNNNNNNNNNNNNNNNNNNNNNNNN
NNNNNNNNNNNNNNNNNNNNNNNNNNNNNNNNNNNNNNNNNNNNNNNNNNNNNNNNNNNN
NNNNNNNNNNNNNNNNNNNNNNNNNNNNNNNNNNNNNNNNNNNNNNNNNNNNNNNNNNNN
NNNNNNNNNNNNNNNNNNNNNNNNNNNNNNNNNNNNNNNNNNNNNNNNNNNNNNNNNNNN
NNNNNNNNNNNNNNNNNNNNNNNNNNNNNNNNNNNNNNNNNNNNNNNNNNNNNNNNNNNN
NNNNNNNNNNNNNNNNNNNNNNNNNNNNNNNNNNNNNNNNNNNNNNNNNNNNNNNNNNNN
NNNNNNNNNNNNNNNNNNNNNNNNNNNNNNNNNNNNNNNNNNNNNNAGATTTGTGTATTT
GGGCACAAATAAGTCTCTTTTTCATTTAATTAGGGTCAATAATCTTATTATCATTGGAAT
GAGCTTTAGTTTTTAAATATTTGGGTATTAGGGCATTTTCCTTAAAAAAAATAACTTTTT
TTTTGACAATTTTTAAAAAAATATTTTTAAGCCCCTTAGATTTTTGGGCCCCGAGTCACA
AGACTCTTCTGTCTCTATTCAAATCCGGGTCTGGTCGCACAGCCCAAAGACCGGCACTGC
ATGTAGATGGAGATAAGCACACAGAAACATAAGGGTATAACACAATAGAGAAAGCCAGAG
ATGCTTCAGAGTTCAAACAAACAAAAATGTAAATACAAAGTTCTAAACATGAGAGTAAAA
GTCTGACAAATACAGAGTGCGGAAAATGAAAGGCATGATTTGCAAGACAATCCTTGGTTA
TATTTGAAATACTGTGGAGTTCAGAAAAATTATAGTATATCATATGATATAACATGCCTC
ATAAAATGTGTGGCTATTATTGATTGAAGAAACAACTAAATGACAACATAAAAACCATTT
GATCCTTCAAAAACTCACATGTGTCACACAATTAGACACATTTGCAATATGTATGTCATA
CCATACAGTACGAGAGACAAACATCTTTTCATTTTCATTTGAAATCTAAATACTACATTA
CGGGGTATATAGGGTTTAGGTGTTAAAATCTAAACAAACCTATACATCTCCCTTTTATAC
ATACATACATGTTAAGATCACCGCACGACTCCTCAGAAGCACCAGAGAGCGTGTTTATGT
ATCAACGGCTGCTCTTGTGGATTCGAACCTGCTTTGCATTTTATAACCTAGCACACACTG
TTAATCATTCTATCTGATGATATGATATCTTATTCGCCTATTTTAGACAGAGATCAGGAC
CAGTTGCTAGCTTCCTTGAGCCACCACCGCGATCGTGTCGAACTGCGATCGTGTCGAAGA
CACGTCTGGCCATGTACATACCATGCCACAAAGAGAATCCTTCCCTTTTGGAGCAGAAGA
GCAGAACAACAGCAATGATGGACGGTTTTTTTTTTTTTTTTATCAATCTCAAATTCATAA
CATCATTTAAGCAAACGATAAGATCCCACGGAATAAAATGCCAACATAATTGTCAAGGTC
ATGAAACTTGGCCAAACAACCTAATCAAATAAGCTAAATCCCATATCCTCATCGGACTCC
TCAGCCGGCTCTTCCTTCTTTGCTTCCTCCTTGGCAGCTGCAGCAGGGGCAGCAGCGCCA
CCGGCAGCTGCAGCAGGAGTGGCCACGGCAACAGCGAACTTGGAGGGATCCTCCAGATAC
TCCTTGACCTTGTCAGCTTCAGGGAATGAATACTCAGTTGCCACAGCAATTGCTAGCACA
TTCTTGTAGGCATTGAGGAACATGTGTGGTGCAGCCGCAATTGTCGGGTATGAAATGGCC
AATGCCAATGCTGTGACATTGGAGACACCAGAAGCAAACTTAATCATGAGGTCATCCTCA
GTAAGATCAAGCACCTCTGGGCTGAAGACAGATCCATTCTCATACACCATCTGGACAACA
AGACCATAAGAGAATGGCCTGATCCCGAGCTTGGCAAGAAGGGCAGCCTCAGAAGACCCA
ACCTTGTCGCCCTTCTTGATAAGTTCAACAGGGGTAATGATTTCCACAGTACCCTTGTTA
ATCTTGGTCGGAATGTTCAAGACCTGGAAGAAAGAGGTCTGGGACGGGTCGAGACCGGTG
TTACCAGGAGGAACAACAACATCAATGGGAGCAACCAAACCAACACGAGCAGGAGCTCCA
ACCTTGTATTTAGCAACTTCCTCACTGACTTCTTTCAAATCTCCCTTGGTGAAGATCAAT
CCAACATTACCCACAAGGAGGGGGACGAGGTTGAGGTAAGCATCGTTACCGGTCTTGGCG
GCATGGATTTTGATGGACCGCTTCATCATGGTGTTCTTTCCCATGAGAACAGTCGAGTCG
CCACGTAGACCTTTGCGGATGTTCTGCAGCTGAGTGGAGCCCACGTTATCGGCGGCGACG
ATGAGGACCTGGCCATAGTCTTCCAAGAGACTGCAGAGCTTGGCGTCGTAGTTGATCTTC
TTCTCGGCCTTGGATAGCTTGCCCATTTCTGATTAAACCCAAGGGGGTTGGTTAGTAGTT
AAAAGAAAAGAGGAGGAAAAACGAGGGCCAAGAACGAAGCTTGAGGCTCGGTCAAGGCGG
ACAGCTACGGCGCTGTCTCTTTAACCTCTCACTTTTCAGGGAAGCTAGGAGGCGCGGTCA
ATGATGGACGGTTAACTTGTGATCCTAACTTAATTAACATTGTTAGACTCAAGGCTTTCC
CAAACATTAAACTGTGTGATTTGAAATGAAAACTGGTCTAGAGATGGGGTGGTGTGTATT
CCATGAGGATAAACGAAGATATATGGAGATGGGGTGGTGTGTATTCCATGAGGATAAACG
AAGATATATGAAGACGAGGGGACTTCAGTCAAACTTCCTTCAAAACAGGACCAGTTCAGT
TCTGTACAGTGCACAGAGGACTTGCAGGTTTGAAGTTTTGAACGAGCTAGGTATCCGGTC
AACAAATACAGAATCAATCGTCATATCATGTACTGTAAGTACTACGTACATTAGGGTTTT
GAGACTCCTAAATATCTGTATAGGTTAAACTCATGAATATGGATTAAACTTAAACTCAAA
TGTCCATTATGAGAGAGAAGTTTTAAGTTTTAATATGTGATTTGCATTTTTTTTTCATTT
TCCATTTAGTCCTTCTTGGTGTTTCTTTACTTCACCAACTTTAAATTCATTTTCTTTTCT
CTCTAATTTTACTACTTTGATCCTTCATTTTCATCTGCATTCCCATGGTATGGTGGTATA
GACATGGATGTGGAGTTCATATGAATTAAAGTTATGCAGAGCAAATTCCATAGCAGGAAG
AAGAAACATGCTTAGTAACTGAGTGCTTCTACTTACACAAAGGAAACAAAGAGGTAGCAA
TTAGATAATGAAATTATCAGTAAGCTTATAATCTCCTCTACAGCCACAGTAAACACCAAG
TCTCAGATACATGTTTGTTTCTATGTGGCAAGAATTCTAACCCTGAGAGTTTCTATGATC
AATCAAGCAGCCAAAGCCTAAGAATTTAATAAGCGCAAGGAGACTGAAAAGTGAAAACTA
ACAAGGAATAGATTTCAGAAACTTGAAAACAATCGGTCATGGCCAAATAACTTGTGATTC
TAACCTAATACATGGTAAATTGACAGTGCTTTCCACATCCAACATTGGATCTACAAGACA
AATCCGTAACTTGTCCACTAAGGCAAAGGCTACTCCAGTGTCACAAATGCAAATAATGTA
GTAATCAATGGCTCCCGCATTGCATTTTGTAACCCAGAACAATCCCATGTATTTGATATT
CATTTGGATTTGGTAAAAGCTATAAAGCAGAGAGGTGGCCGGCTGGAGTTAGTGTTACTC
GTCGTTGATCCGCTGCCACTTACAAGTGCATAGTGCTCCAAATACTCCCTCTGGAGATGG
CCTTTGCCAAGAAGACCAATTTGCTGCATATAGATGAAGATAAGTACAAAGAAACAAAAG
GGTAGAACACAATATATATGGACAAAACCATAGATGCCTATCATGCCCTTAATTAAAGTC
TCAAACCAACAGAAAGTAATAACTACAAAAAATTACTGACAAAACACTGTTGAGAACTAC
CTGCGGTGATATCCGGCTAACTTGTGATCCTAACTTAAATTAACATTGCTAGACTCATAG
CTCTCAAAAACATGAAAGGCATGATTTGAAATGAAAGGCCTGGAGATGGTGTGGTCTGTA
TTCCATGAGGATGAATGAAGATATATAAAGACGTAAGAATTTTTTAAATGAAAAGCCTCA
AACTTATTCAGTCAAATTGCTTCAAGAAAGGACCAGTGTTCTGTTCTGCATGTACAGTAC
ACAGTAACACAGAGGACTTGCAGGTTTGAACGAGCTAGGTCCAGCCAACAAATACAGAAA
ATATCATCATATCATGTACGGTGTGGGTAGTACATTAGGGTTCTGAGACTTCTAAATATT
TGTATAAGTTAAGTTAAACTTATGAATATGGATTAAACTTAAACTCAAATGTCCATCATA
AGGAAGAAGTTTTCAGTTTTACTCTATGATTTGCATCTTCCTTTTCTTTATTTTCCAGTT
TGTCCTTCGTTGGTTTTGGGGCCTATGGATTACGGTAAGCGCATTGTTTTGAGGAGCTAA
CATTCTTATCACAAATTCATATATGAAGGATAACATATTCGGATGAGCGAATTCCAAGCA
GCAAACAGCAAAATGATAAGCATTCATAGATCTGAAGCAATTGAGTGCTTCTGCTTGTTG
TTGACACGATCATGTACGGAAGGAAACAAAGACATAGCGGACAAGCTGTTGCATTTAAAC
AGATGACAAAATTGCAACAAAAAGATACTGAAATTCCTCACAGTTTATCATTTTGGCTTC
TGCTATCAAATCCATGAGATTCAAGAATCCAACATATTATATATCCACACTAAATCTATA
GAACTCAAAAGATTCTAATATCTGTCATTTTGCAAAAAAGAAAAGAAAAAAAACGAGAGA
GACTATATGTTGTTTAGATCCTCAAAAGCCGCTCTTGAGATCCGCATTTTTTAAAACATA
AAGGCTCAGCAATTGTGCATGCTGCACCTAACAGCTCCTGCTCCTGCACCTAACAACTCC
TCACTGCTAGCGCTATGTCTCTGCTGGAGCCCTATGTTGTTCAAGAACGACTAACTCAGT
CATAACATTTATCCCTGGAAAAACCAACAACAACAATAACTTGTAACTTCTTAACCTGAG
AAGAATTTCTGATCAATCAATGACAAAAAGCTTAAGAATTTAATAACATACGAAAACTTA
CTGAGGGTCCAGAACGATCAGCCATGACCTTTAACTTGTGATCCCAACTTAATACAGAGT
AAAAATTCTCAGAGCTTTCCACATCCAACATGGACTTGCTCATCTGCAAGACACTTCTTT
TAGTTGTTGCAAACAATGAAGAAGCCGAAAGAAGATATATAAAGCACACCCAGGTCAAAG
TCAACAGCTTTACACATCTGTTTGGGCCTTTTATTGGGCCTTTGAAACCAAAGGAAAATA
AATAAAAAGAGGTTCGACCCGGATCCGGATTCCGGAGGTGTGCTTTTGTTCGGGTCTCTT
TCTTCTCCTTTCTTCACAGATCTGTAATACTGGAGCCCCATCTGAGTAGAGAGGGAAAAG
AATAGATTTATAGGAAGCATCAAACATTACAAAGGCTAGGGTTCATTGCCAAACAAAGAA
AACATTACAAAGGATTAATTTATATAAGTGCTTAAAGCTAAAACACGTCATCCACAGTTC
CCATCAAGATTGTCTTTCGCCGTTATGACTTTAAAAATTTTCTAAGGTACCTACGTGTTT
GTGATACTTATTTTTATCGATATAACAAAAAATTTGTTATCGGTTTAGTAATAAACTTAG
TCATTACTTGGATAATTTTTGTTCTATTAGAGATAATTACTCAACTTAAGACGATTTACA
AATTTACAAACAATTTATTGTCGTTGTAGTAAGTTGGTTAAATTATATATAAATGTGTAA
AATAATTGTAGTAATTTTATTGTTAATGTTGTAAATTTTACTCATTTAACTTGTCATTTT
ATTTAATTACTAGTAATTAAATTTTACTCATTTAATTACTAGTACCGTAAACCCATGACT
TTGGTTTTTTTTTTTTAGAAGAAACGAAAATGTTTTGACTTTGGCTTAATTTCATATAGT
TTTTTTCCCCCTTGTTTTTTTTGCCTTTAAAAGTTGATTGACACCTTCGTGTATATATAA
AATGAAAAACGTGGTGGATGGGGGTGGGTGGCGTTTCAGATTGCTCCCAAGGAAGAAGAC
GAGATGGGTGATGACGGCGCCAGACCTGCCGGCAACTGGCCTAGTCAGAACCTGAGAAGA
ATGTGGGATTGACCAGGCGGAGCTGGCGTCCACTGAAGGCGATGCCATGGAGGTGGATGG
AGGTTGAGTTGTGGGAGATGGGGGTGGGAAAAGACGGCGGAGGTCGGGATGCCATGGTGG
CGGAGGGTCGACGGGAAGGACATTAATGATGGCCAATTCAGTTCCGATGGGAAATCACGG
AATTGCCTCCTGTTTCCGTACAGGGTCCAAAATCAAAGGAGAATCTAGTTACAGATTTGC
AGGAAAAGGGTGATCGGTCTGAGATCCTTCCTATGATTTCGGATCGTGGTGAGGGGTTTA
GGCGGGGGTTTTCGAATTTGAGTAATCAGCGGTCCGCGAGAAATGCAGCTGGGCCTAGCC
TAGTGGGCCAAGAGGGGTATGGTAAAGTAGCGGGCCCGGTTGAGTTGGAAGTAAGAGACC
TGGATTTAAATGGGCCGCCTGTGGGAGAGAAGGATCATAAAGTTGTGAGCAAGAGTCCAA
AAGGTAAAAAGAAGGCAGTTAAGAAACAGAGTGATGTAGGGAGCCCCTTGAGAGGTTTTA
AAGTAGGACGATCGAACTCGGTGGTACGCAAGTCGAATTGTGTAAGCTCGGATGGTGCTT
TGAACCGTTCCTCCGTGATGGGTCCGGACTCAACCCATCACGAGAAATGACGATACTATG
CTGGAACTGCCAAGGGATTAGGAACCCTTGGACAGTTAAAGGGCCAAAAGGGTTTGTGTC
CCTAATTCATCCCAAGTTGATTTTTCTTTCTGAAACAAGGTGTACAGTGAAGGAGATGGA
TGGAGTTAGAAGACAGGTGGGGTGGAAAAATGCTTTCTCAGTGAGTTGTAGATTTGAGAA
GAAGAGCCACGGTAAAAGAGTGAGCCGTGGGAGGGAAAGTTGTTTACTTTGGACAGACGA
TATTAGGGTTTCACTCAAGTCTTATAGTGAGAACCATATCGACGTCATGGTCAGGGGTTT
GGAGGATGGTCAAGAATGGCGATTCACAGGTGTGTATGGGGAACCAAGAGCGGAGAATAG
GCATCAGACGTGGTCGCTGATCAAGAAACTGGGAAGGGAGAAAACAAAGATGTGGATGAT
GGGTGGGGACTTCAATGAGATTGCTTCTTCTGTAGAAAAAGAGGGGGGGTGCGCTCAGAC
CGGATAGGCAGATGGAAGCCTTTAAAGAAGCTTTGGAGGAGTGTGAGCTTGCTGACTTGC
GGTTTGTTGGCCCAAACTTTACGTGGAAAGGTAAACGTAATGGGGAATGGATTAAAGTTC
GGCTAGATAGGTTTGTGGCTACTAAGGATTGGTTGCAGTACTTTCCGGCTTCTAGGGTTT
GTCATATGCAGCCTAATGAATCGGATCACCTCCCGATTATTCTAGAAGTTCGGAAAAGGA
AGAAGCGTCGGCGACCAAAACGGAGACGTTTCAGATTGGAGGAGTACTGGTTGAGAGAGA
AAGACTGTAGACAGGTGGTAGAGTTACTGGTAGTTTCCCATACTCCAAACTTCGTAACAA
AATCCAAAATACGTTATTAAGTTGGAGTAAGGAAAGGTTCGGTTTGCTTAGAGAGAAGAT
TGCTAGGACCACAGAGCGACTGGGTGAGCTATATGATAAGGGACAACCGTCTTTCTCTGA
CGAGGTCCGAGGGGAGTTGGAAAAGCAGCTTCGAGAGTTACTCCAGAAAGAGCAAGCTTT
CTGGCAGAAGCGCTCTAGGGTTTTATGGTTAGCAGTAGGGGATCTAAATACGAAATATTT
CCACCAGAAGGTGAGCAATCGGAGGAAGAAAAAATACTTTGAGGGGGCTTTATAATAGTG
GTGGGCAGTGGTGTGTCGAGGAGGATGAGATTCAGGCAATAGTGTTGGATTATTACACTA
GCTTGTTTAAAACCTCAAACTCTACAATGGATTTCGAGGACTTGCATGGGGTCCCGAGAG
TTATCACGGAGGAGGTAAACCAATCTCTGATGAGGGAGGTTACAGCAGAAGAAGTTTGGA
GAGCTTTGAAGCAAATGCACCCGTCTAAGGCGCCTGGGCCGGACGGCTTGTCCCCTATAT
TTTATCAGCAATTCTGGGATGTAGTGGGGGGAGATGTGGTTGAGGGTGTGAAAGGTTTTT
TGTATTCAGAGGAGTTTCTGAGGGATAAATTGCATAAGGGTAACTCTCATCCCAAAAGTG
AAGAAACCGGAAAATATGCAGCAGCTGAGACCAATAAGTTTGTGCAATGTGATATATAAA
ATTAGCTCCAAGCTCCTGGCGAACCGTCTCAAGCCTCTCTTGGATAGCATTATCTCTCCG
TTCCAAAGTGCTTTTGTGCTTAGTAGGTTGATTTTGGATAATTCGTTATTTGCTTTCGAG
ATTTCACATTGCTTGAAGAAGAGGAGGAGGGGCAAAGTGGGGTATGGAGCATTGAAAATA
GACATGAATAAAGCGTATAATAGGGTGGAATGGAGGTTTCTTGAGATGATGTTGTTAAAG
CTGGGTTTTGTATGGAATGGACTCGAATGATTTTGCGGTGTGTGAAGACGGTTTCATATT
CGTTTATTATCAATGGTGAACGGGTGGGAAAGGTGGTGCCCTCTAGAGGTCTGAGACAGG
GGGATGCCATCTCCCTTTACTTATTTGTGATATGTGCGGAGTTTTTATCTAGACAGTTTG
CTATTGAGGTGGATGGAGATGAGTTTCAGGGTGTAAGGGTGTGCACTGGGGCTCCAGCAA
TCTCCCATCTCTTTTTTGCGGATGACTCTTTCGTTTTCTTTAAAGCCAGAGGAACGAGGG
TGCCGAAAAGTAGGGAACATTTTAAGCAGATATGAGACCCTATTAGGGCAACAAGTGAGC
TTAGCTAAGAGCGAGATAGCATTTAGTAGGAATGTGCCAAGGTGGTGGAAACAAGATGAA
TTAGCTGCAGTTCTTGGTGTGAAGAGGGTGGAAAAACATAAGAAGTAGCTAGGGTTGCCC
ACAGAGCTGAGTTATTAAAAGGATGAGGCCTTTAGTTTCTTGTGTGAGGGGATCTGAAAG
AGAACTTAAGGTTGGCGAGACAAAACTCTCACTATAGCTGGCAAGGAGGTCCTCATAAAG
GCTGTAGTACAATCCATCCCTACTTACGTCATGAGTTGCTTCGAACTTCCTTAACACATG
TGCTCTGAAATGCAAAGGCTAATGTCATCAGAAAAATTATTATTATTATTATAATTGTTA
AATATAATTATTATTTGCTTTTTAATTTTTATTGGGTCACTTTGAGAGTATGTACATTCA
ATTTTTTGAAGGTTCTATCATTCTTGCTCTAGTATAATGCAGCTTGGTTTGACTAAAGAC
TGGAAACAAATAACCAAAGCACACTAACATCATTATACTGTTCATAATTCAGATCACCAG
CATTGAGCATTGATATATTGAAGCACAAAAAGAAGAATACATTGCAATAATATTGAAATA
CTGAACAGAGAGATTAGTGTTGTAGTTTCCGTGTGTGTATACATTTATTTTTTCTATAAT
TTTGTTTTAGCTTCAAATACTTTGCTTTCTGCCGGTAGCACAGAAAATCAGAAGGAAACA
GTTTCCTAAGGACTCAAGATAAGTTCACTATGAACACTACCATCCTCCATTCTTATCCAA
TATTTAACAGAGAAAGGCTTCTGGGTGATTTCTACAATTCTAGCTCCTCTAGTCCAGTTT
CCATAGCCACCATAACCAGTATGCCCAGCAAAGCATAGCCACAGTTTCTCACAAGGGCAG
CACCAGTCCAATCCATGGTTGTGTCCTACAAATATTGCCTGCCACAAGGCCCATGGAAAC
AAAGTACCATGAGCTAGTACCATAGCTTTGTATGAAACACAATTAACCTATTACTTCCCA
ACAAAACCCAATTCATTCAAGCTTATCACTTGTAATGTCAACAGTATTAATCGGTTTATA
GTCAATTGATCATCGTACAGTTCAATAATTTGCACAAGTGCAACCAACATAAGTTACCAG
TGGATAACTCTTACCTTAACTCTTACAAAGGAGGTACATGTACCACCAAATATATGTTTT
GGCAAGCTTATAATAACTCCTTTGCTCAACTTGACAAGATAACTCTTATCTTGTCAATTA
GGTGGTTTAAATATAATAACAAGGTTCTGCTTGCATAATTTCCCACCTTGAATCAGGGTT
AATCTCTAAAGCTTTCTGCTGGAACCATTCTGCTTGGGCACTTGATAAAACTTCTGGGTA
GGGACCACCACCAGAATCTAGGAAGTATAAAAATGCCACAGGTGACCCTGGATTGTTTGA
TGAAGAAACTTGGAGGACATAGTTGGCCAAAGTTCTTTAGGACCGTATTGAGAGTATGAA
AGAGAGCTAAGTACAATCTCATTTTTCACCAACTCCAGACGTTGTGTGCCTCTGAAGCTA
CACTCTTCTTCTCCTACTGAACAGATGGAATGGTCAGAGGGCTACTAGTATCAGAATGCA
TACAGCGTACTGATTATTCTCCTATAAACTTAAGGGTTATTATCATGATATAGTATAATG
ATATGATTGATATCTTATAGCAGAACCAATTAATATTATTTATGCAACAATAAAAATTTA
ATCATAATCTAAGGAAACAGAATTGAAAATGATTGAATCAATTGATTAGAGTTGTCCATC
TCTAAGTACAAGTTCACCACATACAGTGAGGGTGTCCTGCTTAAATTCTTCAAACAGATT
TGAATGTCACAATCAATTTTTGAATAGAAGATAATAGCGAAAAACTTCTGAAAATATGAG
TTGGAGCAAAAATTTCATATACGAATGTTTATGGTCAAGAACTTAAGATTCATTTGAATA
TTTTCTTTTTATCTTGTGCACTAAAATCAGCAGGAAGAGAGCTGACAGTATTGTGAACAA
CAGTACTTATGTAATAGAGAACAAAATTAATATTATGTTTCCTTCTGCAGTTAAGTTAGA
ATTTCTCCATCAGCAATGCTAAAAGTAGAGCAATCTGTCATTGGTCATAATACTCAGCAA
AAGTTAATTCATCTTATAGAAAACTTACAAACTAACATGTCCGGACCAAAAAAAAAAAAA
GAACACAACGAACATGTTAAGCTTCTTATTCACCTGAGCAAGAGGAATTGGCAACAGAGC
AACGAAGTTCAGGAATTCCAGGACCTGAAAACCACTCCATTGGCCACTCAAATGCTGCAT
CATCATGGTTTCCAAAAACACTGGCCCGAGGTATTCCTCTGGCTCTTGTTGGAGAAATTG
CCTGATCCCAATACAAGCTTGCATTTTTTATTGCTATATTGTTGGCCGTGACAACATCTC
CTGATGATCGAGTTACTGAGATATTATAGGTTTGGTTTACTGAGATAACATCTCAGTAAC
CTATTTTATAATACCAAATCTATTATAGGTTTGGTTTGGTATTATAAAGTTGAGGAGAAA
TTGAGATTTGATGCATGAGGGGTAATTGTCGAAAAAAGAGTTGAATGAACACACTTGAAT
CAAATGGTGAAACCGTCCACGGACCATTAATCTCTTTGCTCATCTTTGATATTATCCTCT
TCATTTATAGGAGTACTGATAACCTAACTTGACTATTCCTGTGGCAGTGAATGATCCATA
GACTATTTCATTCGCATTTTCAGGATATTTTGCAGTCTTGGACTTTATGAAAATGTAAAG
ACTCAAATGTAAAATGTGGAACTTATGTTATTATGCATTGCATAGCTTATATGGTGGTGT
AAAACAATAAAGTATTCCAGTTTCACAAGCACCAGTACTGTTTCTTTTCTTTTCTTTTTT
ACTACAAAAGCAAACAGAAGTTTTCATATTGGAAAGAGTTTCAAATGCACAAAAATGTAG
ACGACACGATTCTTCGACTCTCGTGTGGCATTTTCCATGTGTACTGTCGCCAAGCCATCT
GATCCTACAGATACTAGTTTGGCATGAGGAAGAATTTTACCGTATGAAATTAAGTTGATT
GTTTTGTAGCCATACATGATGAAACCTAACCTGAAACATATATAATTAGTTAGGGGTGTT
GCTAAATGTACCCAGCAAATTGCTAAGGAGACCCAACATTCAGTTTTTATTAATTATTTT
TCAAGACTACCCTCGTATATCAGCACACCCAGCACTCTAACTGTGCGCCCAGCACCCATC
ACTCTTCTCATAGAACACAAGCTCAAAAGTCAAACCCAAGTTCACAACTCATTTGCTTCT
GATGCTCCAAGCTTGTGTGGCTTGCAAAGCTAATCAAAGGGGTCCCAAGCCATATGTCCA
GTGCCTTCATCAACATTTTACCAAGTTTACTTCTCAAATTGTGAAAGAGAGCATGAATAA
AAAATGTCAGCAATAAATCAATCAAACTCTCATTCTTCAACATCTTCAATCTCATTTGTA
ATTCTTTCTTCAACATGATTTGGTGTTCCCTCTTCCAACGTCATCTGCAGAAACCTCTTT
AACCTCATTCATTTGCAGGTCCCTCTCCTATATCGTTCGATTCATTCCCAAGGTCCTTCT
TCCATTTCATTGCATGGTCCATTTCCTGTCAATATCAATATCTCATGTCCCTCTTTATCC
AAATCTAAACAGCCTTTGGCCATTTATCAAATTGGGTATGAGAGGTACACACTACAGAGT
CGGAGCGGAAGAGCCGACTTGCTGGGTGTGTATATTAGGGGTATTTCTGGAAAGTAGAGG
ATAATTTATAAATGCTGGGTCTATTAAGTAATTTGCTGGGTACATTTAACAGCCCCTTTA
GTTAGAAAGCAAACCAAACAAATTAAGGTCTAAGAATCATTTGCCTTTTCTAACATGACA
ACAATTTACCTTGCTGAGCGTCATAAGATGTAAAATGAACTGAAGCAAAGCTTTATAGAG
GTAGAATAAAAAGGTAGCAAACTAGTCTAGATCGAGGTAGGATAAAAGGTGGAGTAAAAT
TTTCCCGTCGGTAGCCTTGGTCGACTGGCCAAATTAGGAAGTGAAGTAGCTAGTTTGCTA
GGCTGGTGAAGCAGCCTGCCTACCTCTATATATCTTATTCCATATTCTATATATATATAT
ATATATATATATATACATATATATACAACAAATCTACAATATGATCGATGCAAATGATCG
CACAGAATTTTGATATCCTATAGAAGTCAGTAACTATTTTTTGGTCTTTTCTAATTTCTC
ATTAGCTACGGATCGAGTTAGGATATTGCCATATTGGGATCTAAGCTGCTGTATGAAGTT
CTGCTTTGAAAAAATTGTCAGTATACTTAAGCATGAAATTTTTTAAGTATTCACTACTCC
CTTAGTACATACGACTACCGGGGGAGAAGAAGAGTACGTAGTCAGTCTAGCTCCCTCTCA
ATCAGTACTCGACCCACCTTGAAGATGGAGTTGGAGTTGGAGGCGACGTGCTAATCACAC
GACTCGAACCTGCTGAAACTATGCACAGTACGTGTTGGCCAAGAGATTAGCTAAGCTTTA
TATACATGCATGCATGGTATATATCATAAAGACAGAATGCGAGAGAGGAATTGTGCATAC
AGTTTGTATGTACGTACGTGTCTGCAGAGAAATGTAGTAGTACTATAGCTTCAAGTTTTT
GTATACGTACAGTTTCTACATACGTATCTGCAGAGTACGTAATATGGTTTGTGTATTATG
CAAGCAAATTGTTTCAAACATTTCATGTAGGTGAATGAACAATGATCGATCGATGGTTCG
CATTGTATATAATCAATCAATAATACGATCGAAGACACGCACATAATGTATGCAATATCG
ATCTCTAATAGGAAGATTGAAACTAATCTCCTCCAAATCCAAAGAAGAAAAACAAAACGA
AAGGTCCTTGTTTTCTTTCTAATAATAGTGTTCTTCTAATACATCCGACCATTTACCCGC
AGACCTCGCCCGACCAACAAACCCCAATTTCTCGTCCTTCGTTTGTAGTCTATATATGAA
GCACCACAAATTAAAACGAGTTTTAATACAACAATTACTTGTAATCAAAGTCATTTCCAA
AAGCAATCAAGATGGCACGTCGACCAGTAGTTGTGCTTGCTCTCCTCTTTGTTGCCATTG
TTGGGGTTACATCACAGGATCAGGAACAAGGCGACTCATCAAGTTCACCACCACCTGCCC
CTCCATCCGAGTCACCGTCAGAAGCCCCCGGCCCAAGCGAAGGCGACGACTCCTCCCCAT
CCCCTACGGGCAGTCAAATGTCATCTCCGCCTTACCCCGGAGCTGGGGACAGCAGCGATG
GTGATGCCTCTGCCCCAGGAGGCAGCGACTCCGCTTATTCCCCTGAAGGCGATGTAGCCG
AAGGACCAGATGGTGGAGACGATGATGATTATCCCACTGATGATCTATCCAGGCTCATCA
AGAGCTAAATCATCATAGACTGAGGAAGCTATAGTTAGTTGTTTGTTGTCCATTACCACA
GAGATTACCATGCATATATAGAGCTAATTAATGATGAGTGTGCCTTGTTAGTTAAACGTA
AATAATACAAGATCATATTTATACAGTACGACGTCCTATGTTTCAGCCTCGGAAGAAGAA
CACTACGAGGTGGCAAAAACAAATATGTGAGCCGGGCCGGCACGACTCATTTTTAAAGAT
TATATCACCTCCAATACTGTATATAATC
