# Supplementary material for: Repeated translocation of a gene cassette drives sex-chromosome turnover in strawberries
Source: PLoS Biol. 2018 Aug 27;16(8):e2006062. doi: 10.1371/journal.pbio.2006062 (PMC6128632; doi:10.1371/journal.pbio.2006062)
Supplement: S4 Data — (FAS) [file pbio.2006062.s018.fas]

#S4 Data. Alignment of BAC sequences used for phylogenetic analysis (S5 Fig).
>Group_2_Av_subgenome
CATATATAAAAGCTTCCAACGGCGGGCTGATTCTGTAGACTGAAAGAAGCTTCTGTTCGT
AAACAAACGTGAAGAGGGTATCGTTGCCATCTGTTCAAGTTAAAAATTTGCAATTGGGAC
ATTTTTTAGGTGTCACATCTTGGTTTGGCAAAGTCAACAATATGCTACTAGAAGAACATA
GATATCAACTTATTTGGAACAATGATATTTATGGGGTTGATAGGGTTTGATTAATGCGAA
ACCAAAACGAATTGATGCATATATGATAATATTGGTCCCTTTGTTGAAATGAAACACCTC
TCTTAAAAACATTTTTCAGTTTCAATAGAGGAGATAATCTAGAGGGGTTGACACAATCTA
TAAGCCGTTACAAGACTCTTAACTAAACAATGGCTACAAAATCAGAAGAGGTAGAGCTGA
AGGAAGATGTCAATATTGCCCAGATAGATAAAGATGCACGAAGTTTCCCAAAGAGATCAG
AGAAATGTTCAAGTCCTTCGAGCGGTTATATAAAAACCTCAAAAATTTGGTCAGATGTCT
CTTGTCGCAATTAATCTGGCATATGGTGCAAATTAAAATGTCTTTAGAATGAACAATTTT
ACAAGCAAATTTCTGCGTCTGAAATTGGAAGGGGTGCATCTTCTATCCTCATTACATGCA
TATTTGCATCTGCATTTCATAAATAAGCCTAACTTTCAAAGTCAGAATCCTATTCGATCT
TTGTATTATTTAAGGAGTTTATTCACTTGTACAAATTATGGTTCGTTTGTTTATGGATTG
ATCTATATATATGCACTAGTATTGTTACTGTGCTAATAGTGACAGGCCGGGAGTATCGTT
ACGAAAGGAACCGTAGGTCTTGCCGGAGGATGATCCATTATATATGGTCGCCGGCGGCCA
TAATCAAGGCAACAATTTTGTAAAGACGTACTCCCATGCAAGGCAAGAAGCCCTAGGATG
TACTTGTGCTCTGCAACGGAAGGTTCAATACTAATCGGCTCCAACTGTCTTGCTAATCAA
ACCATGCCTGCTGTGAGCAGTGGGAAAGAGTAACTTCACCTTTATGTTTCCCTGATTGCT
AAAATATGATGCTTATAGCTGTATTTGGTTGTTGAAGTTTGACACTTTAGATATGGCATT
GCTTTGGGAATCGGTATAATGGGTTTCGTGAGGCTATTGCTGGTTGCAAAATTCTGAGTT
TCAATTATGTTATGGACACTTCATTGTGCAACCAGTCTGAAGTTTCATATCTTGTGAACT
TTTGGCAGTGTAGTATTTGAAGTTGTGGGTGTGATTTGGGTTTTGCGTTTGAGTGGTGGA
TGAAGTGAATAGTGATTTCTTACTTTGTTGTAATGCAGGCAGTGATTGAGAAACAAGACG
TTGATATATTGTGCTGAAGAGCTTGGTGGGATTTAGAAAATGATACGAATCTTAAAGATT
AAGCCCCTAATATCTTTGCTTGAGTCTTCTTCTAGCCACCACTTCCTTCAGAGGTGCTCT
GTGAGTGGGACTTCAAAGGGCAAGGCGAAGGTGAAAACTGCAGCCCCGCTGAAGCGCTCA
AAGATAACTACGAAAAAGGGTTCTGCAGATGCTGCTCCTAAAGGTGCAGGAGGGAAACGA
TATGCTGAAAGAGAAAAGTTTTATGAGCAATGCTTAAGTGCACCTACACCTGTCAGGTAC
CTGACGGAGAAGGAGAGACAACGTGAAGCCGAGCGAGCGAAGTTGGGACTTATTAGCAAA
GATCGACAGCGAGAAATTGATATGAAGAAAAAGAATAAGCCAGAATTTCAGATCTCGGAA
AAACCAACAGTTATTGGACCTCCTGGTTTGGATTTGATATCACTAGGTTTGGTTGATGAG
GAGAAGTTACCAAAATATGAACTGACTGCTGAAGATGGCCAGCGGCTTGCTAAGGAGTAT
AGCAGGGTGTTGATGAGGCGTCACCGGGCAAGGCAAGCAGCAGAGTCAACACTTTTGCGT
TTGAAGAAGGAGGCTATTGAGGCATTGCCTGAACATTTGAAAGCAGCAGCGTTGGTGCCA
GACATGACTCCATTCCCTACAGATCGGTTCATGGCAACTCTGACTCCTCCAATTGAAGGC
TACATTGAGAAGGTTAAGGAAGCTGCACGGGAGCAGTGAGAAGGGGAAGCTCAGATAACC
AGAGGTTGAATCTCCTGTCTTTTTTCTTCTTTATATTAAACGTTATTCTAACTGTTTAGA
TTACTTCAGAAGAAGGTCGAGCTTTTACTCAGTTTTAAAGGTTGCACAACATTTTATTCA
AGTGTTATGCTGCATTTTTTTTATAATGGCTCAGGGATTTAAATGACCTCCTGGATTGTT
ATCCACAGTTTTGTAGAACCAATAGTCGCACAATTCTCTAAGAACACTTGCTCGTGAATT
GTTATCCATAGTTTTGTAAAACTTCCCATTTTAGATACGAGAGAAAATGGATATCTGGGA
AAAGTTGAATTTTTGATGTTAGAACTTCCCCTTTTTTAGACTATTAAGGTGCAAGTATCT
TAAGAAATGAGCAGTGTTGATGATATTCTGTTATCCCTGAAGGGGCTCATTTCAGCTAGT
CAACAGGACCTGTAGCATACTATCTTGAAGTTAGGTGATGTCTACGAAAGCCACAGATAA
AACTTCATACATGTCAGCTCTTTTCTGATTTGCACAAAGGAATTGATATTATTTGTAGTC
ATTTTCTTTGAGAACGCATTGTGCAATTTGAATTGCATCTTGTTTTCTTTTTCCTGTTTG
GTTTCATACTGTCTGTTGAGTGATTGAGGCTTGATGTACGTGGGTTTGTTATTATGATGC
CGATCATAGTACTCAAGCTCCTTCACAGAAATAAAATCATGCAGCGTGTAGTAGATTAAC
TAGATTCATAGGCTCTGATCAGCTTATTTTGCTGTTTCTTAATATTGTCTTTCATGATTC
TTATGCAGGTAGAGTTATGCTTGCATGTTAGGACTTATTTGGTTGTTGGGACCTATCTAT
TACTGAAGTTGAAACTTGACTTCAGGAAGTTGCACATTCACGCCAAAGTGATGAAAAGAG
TTGCTGAATTAGATCTAGTCCTTGTGTTTTAGTTAATAATATGCCTGCATGCTTTTGATA
ATTCCATGTGGGCTAAAATTTGTGACCAAATCTGTTGAATGTACGTGTTTGCAAGGTTTT
ATAGCAACTTTGGTTTCCTTATCAAATTTGAATTCTATATGATGTTCTTTGAAGCCTTAC
TAATTGAACTTGATGTGAACGTTAAATCTTATTGTATGTTGATGATTCTTAACAGCGATT
TGCAATAGTAGTGATACAAATTGTAGACATTTATTCTTTAACCCTACTAATGATAACTGG
TCTGCCCAAGCCTGCAATGGATCTTGTTATTTTTCAAAGGTTTAGAGCTGAAAAGCAAGG
GTTAGTCTAATAGCATTGGTGAGGCCAGTAGTGGGATGATCAATGACATAGGGACATGAA
TTTGATTGCCGAGTACAGAAGGGGGAAGAATATTGTAATTCTCCTCTTTTATGAACTGTG
ACTTGTACGAGGAGTTATGAATGTACCAAATGGCTTAAGCAGGGAAGCCTCTGCAGGCAC
TAGTCTTTAAAATAAGGAACTAGATGACCAGACCTGAAACTACTCCACAGAAACAGCCAT
GCATACAAAACTATATTTTGATGTGTTATAGATTTAGTGGTATGCTAAAGTCAACGAAGA
GATTCGACCATCATATTTCTGTATATAAAGTTTGAACTTTCTGTATGAATACAACTATAT
AAGTCACTATCCCTCACCATTATCAGCTTAGAATGACACTTTGATTGAGGTACTAAAAAA
GATGGGGAAGGCAAGCAAATGGATTCTGAACTTTCTGATAGGAAAGCAGGAGAAGAAGGA
AGCTCTTTTGACTGAGAAATGTGCGTCTTCTACCCCCAAACCAAGCCGCCCGGGGTCTCC
AAAAGTTAAGCGAAGATGGAGCTTCGGAAGATCATCTCACAGGGTTTCGAAATCTGTTGA
TTCGATTGACACCGCTAAACTGGCATTGAAGCCTCAGCAGAATCATGCCATATGGGTGAC
AATACAGGCTGAGAATGCTGCTGCTTCGTGCTCATTTGGTACAAATTTGCATCCGAAACT
ATTATGATTCCGACAATTTAAATCTACCACGCTCGTTACTTACTTTGTTTTCAGGCAAGG
AAAGCTTTACATGCCTTGAAAAGTCTAGTGAAGTTACAAGCGCTCATAAGAGGTCACTTT
GTGAGGAAACAAACTAATGCTACTATGAGGCGCATGCATGCTTTGTTGGCTATCCAGGTT
CGAGCTCGAGTTCAGAGAATTCAGATGGCAGAGGCAGCTGCACAGGTTGATAATAAAAAG
CAGTCATCCATTAAAAGAGGTTCCCCTCATGCCAATGATGTTCATAGGGTAATTAGTCTT
TCCTCCTTCAATCTGAAATTTTTGTGCTAGTTATTAACATATATGGAAAATGATCTCATA
ATTTTGATTTTCTATAATTTAAGATTGTTCATTTCAATACCACACAAACTCAATTGAGCT
ATACAATCATTGTTACTTGTGCTGAGCTCCTCATGTTCAAGAACAACAAAATTCAAGTTA
TTGTACCTAGTTCCCCTACTATTTTCTAATCAAACTAGAAAGCTTTTCTATCTTAGTTGA
TTGGATTCATGTTTGCCCTTTTATTGCAGAAGAAAATTTATACGACTTCCAATGAATCAC
AAATAGTTTCGAAGAGTACAAGCGGCTACCTGAATCATTCACAAACTGATCAGACTCATC
AGAGGATTGATCATAGCTACACATCATTTTCTTCCCATCGTCTGTCCATCTCCAACCGGC
ACAAATACAATGAAACATTGTTAATAACACCAGAAACTAGTCCCCAAATGCCTTCACCCA
AACAAAAGCCAACAAGATCCTACATCCCTTTTCAACAGCATGATTCTTTAGTTGAGCCTA
CATATTATGACTACTCATTCATGCCTAGTTACATGGCCAACACACAATCTTCAAGGGCCA
AAAAAGTCAGGTCACAAAGTGAACCTAAGCAACGACCTGATGGGAGCAACAACTATAAAA
GCAAGCACACAGAACTAGTAGATTCAACAGATGAACAGTTTCTGAGACGTTCGTCTTCAC
AGTTCAAAACCAATGATCAGAAAAACCATGATCTGTTTGGTAAGCTCTATAGACCAAGAA
GATTGTTTGAGGGTAACAAGTATGATTACATTAATCCAAGTCATTCCCAGTATACTGAAT
CTCTAGCTTCAGAGGTAAATTGTTTAACTCGATKWTTTTTTTTTTTTTTTGAACCAAACT
CAGATGAATTTTGCAGGTTGATATACACAAATATTTGCTGGCCTTGTCTCATAATTGTCT
AATTGCAATTCATTGTGTGATTGCAGCCCCATGTGATATTGTACTAATAGCTCCTCGCAC
ATCGATATTGAGTTGGGAAAGGTAAACGGATTCGATGCTGAAGATCAAATTCTCTTGTAA
TCAGTAATAGTAAAAGTTCAGTGAAGTACACTATACTAATTAACTAATTGTACTTGTTTA
TGATATCAATTTCAATGCCTGACAATACTTATCTGAAGTTACCTTCTTTTGAACTTTTAA
TTGGAACATGATGCAAGCACTTAATACTTGCAATTCTCTGTGTTTACCTTCTACGGTTAA
ATTACTTCGGATCTCATAATAAGAAGTAAATGCAAGAGATTTGAAAGTTTGGAAACATTT
TAGTGCATTTTCACCATACAAGTTACAGAACTCAGTATCTAACTAAATACCTCTCTTGAT
AATCTTATAAAAATGAAAACCAAGTGGAAGCAGCTCTTTGGAAATTAAACTAAAAACCCT
CCTGGTCTATTTACTTGACATTAGTATTTTCCTTAATGATCTTGGTCAACCAAATAGCAG
TTTCCCTAGGACACACATTCCCAGGCCCAAAAGGCTTAAGCACCACCTCAAGTTCTTGAT
ATTTTCCATCTTGGAACAATCTTGCACTAAGCTCAAGCAGCGCTTCTAAAGCTTCAGCCC
TCTGCTGCAATGATGAGGTGTCAAGCCTGCGGCGGCTTGATGATGCTCCTCCTGCATCAG
CAGGTGTGTCTTGAACACTGCACTCATGAGGTCTCTCTTCCCCATCACATTTCTGACCTT
TCTCCTCCATGTTTGAAGGATAGTCATTATCAAATGACTTCAGGAAGCTAGATGATGGAG
TTGGAAGGGAATTGACAGTAACATCATCGTGAGATACATCATAGAGAATGACACCTACAT
TGGTCTTCACCTGTGGCTCGGATAAGTTGTTTTTGTGAGTCTGGGGTGCCTTCTTGATCC
GCTTTGCTGGCCGAGCAGTAGTGGTGGCTTTCAAAGCTTCTGGTGCTGCCTTGTGCATTC
CTCTAGTAGTCACCATCCTATTCTTTCTTTCAAAATTTCTAGACAACAATAATATTGTAA
TAGCAATTGGTATGTTTCTTGTTTTCGTGTGTAAGACTTATATAGAGTACTGATTGATGA
ATGATGACATTCCCACATGTAGCTAGGAATAGAACCTTCTCCCTGTATAAGTAGGACTTA
CGAAAAGGATCAGGTATGGAAAGCAACTTAATTAACGCCCAAGATATCCTAACAATTTTC
TATTTTCCTAAAAAATTAGGAAAATACTTGCTAGTTATGTTAAGGGTTATAATCCCACAA
TACTACTCCTCGTGCTGCTCCTTTTTTCTGTTATTTCTGTTGCTTCTGACTCATCCATGT
TTGACCACAGCAAAGTCTTCACACGTGGACGACAGTGTTTTTATTTAAAGGAATTCGGTC
TAAAGGATACGAGGTTTGTGTGATAGCTATTGGAACAGTTATATGATGAATAGTACATTC
TCTACTGTCGCATCCGCTGCTGCCGACGCCACCGCTGAGTTAATAAGAAAGAATACCAGT
GCCACCCTACAACCTGATCAAATATTTTGGAAGGCCACGGTTGCCACAATATTCAACTTC
ATATGGAAGGCGGCCACCACCTTCGAAGCCCCGCGGCCGTTGTATCTGTTTTTATAGTAT
TTGAACATAGGTGACAATTATAAGTAATTATAACCAATGACTCAAACTAAGTTAGTCCAC
GGTGATGACTAGTCTGAGATCGTAGCCTACAATGAACATCTGACTAGATGCCTAAATTCC
TCTTGAGAAGCTGAGAACAAAACCTCAGAACTACAAAACTATTAGTCAGAAATATGATAC
ATTTCGGACGTGTGGCATCAGCTCATTAGATACTCTGAACTAATTAGTCTCATCATCCTG
TTTGACAGTATTTTCCTTGATGCTCTTAGTTAACCAAATAGCAGTTTCTCTAGGATCCAC
CTTCCCAGGACCAAAAGGTTTCAGCAACACCCCAAGCTCTTCATACCTTTCGTATTGGAG
CAACCTTGCACTAAACTCGAGCAACCCTTCCAAAGCTTCAGCCCTTTGCTGGTATGATGA
GGTGTCAAATCGGCGGCGTGTGTCTGATGAGGTCCGGCTTGATGCTCCGCCAGCAGTTGC
ATTCTGATCAGAACATGCATCACTTTGGTTTTCTCTGTCAACTTGAAACATGCTGCGGTC
AATTCCCTGCCATGCACCCGTGAAACTAAGCCTGCGAGAGGCTTTATCAAATATCTGAAC
TGTGCACTTGTCTTTCATGATTGAACGGTCACCAGATTGTGGAGAACCAGATGAGCCCTG
CACAGAGGTTGGTGACCCTCTACGGGTAGGCAGAAATTGTTCTTCATACAATTCTTCCTC
ATAAGATGCTAATGGGAATTCAGCTATCCGGTCAATTCGAGGGGAATTGACAGAGACATC
AGGAGATTTAATACAGTGTAGGACACCAACACTAGGCTGGAAAGGGGATTGTTTTTGAAT
TGCAGGTCTTGTTGAAAATGGCAGTGATGCTCTGCGAGTTGTAGTTACTGCTTTGTCCTG
AGTGCGTAAAACGGGAATCTGGAAAGATAACATAGATTAACTCAAACTAGTGAGTCTAGC
AATACTTGCCATTNNNNNNNNNNNNNNNNNNNNNAGAGAGAGAGAGAGAGAGAGAGAGAG
AGAGAGATCTCCCAAATGATCTTACTGATGAGCGATTCTTTGGCTCCATCCATCTCTTGG
ATGTGGCAGAAGCTTTTGCTGGAGTAATTCGCTGAGTCTGGACATTACTTGAAGTTTTAG
AAGCAATTGGCTGCTTGCGAATTGACTTTTTTTGGGTGGCACCAACAGACGTTCCTGTGA
ATTCTTGCTTCAGATAATGGAACTTGTCATTCAAGTCTTGGGTAGAGCACACAGAATCTT
GCTCACCTCCAGAAATACTAGGATTTAAAGTCCTATCATTGCTTAATGTACGCCGCTTCT
CCTGGTATGTTGAGTATCGAACATCTTCTGTCTCAGAAAATCTAGTTTTCTTCAAGTAAT
TGGGGCTATTGATTTTGAGATGAACCTTTTGAACATAAGGCTGAAGGTGTGGGTGACGGA
GCAGCTCCGCAGCCTGCTCCAACAAAAAGTAGTTCAAATGAGATGTACAGTACTATCATT
CTTTTTGCAAGATGTAGGCTAGAAGAAGTACATACACTTGGCCTGAGTTCTGGGTTTTTT
CGAAGCATGGTTTTAACAAGGCCTCGACTGAGAATAGAAATAAGCAAAACATTAGGTCAA
CAATATTCTGTTATGAAAAGAAACAGAAGATATTAGGAGACAGGAAATTAAACTAAAATT
ACTTTTGTCACTAATTAGTAACTTAGGCAAGTTAAAGTGACAAAAGTATCAAAGTAATTG
GAAGTCAATTCCATATACAGAACTTAAGAAACACAGAAACCAAACATAGACTAACATGCA
GTTGAATGAATAGCCATAGAAACCAACAGACTAAGAAAACACTTACAATGCACTGGTGTA
CTTTGTGGGAAGGGGAGCCACTATAGACTTATTAATTTTGGTAATAAGTGCTTGTATATC
CTGTTTGAGAAACAGGAATTTAATACGGAACAAATATACCAATAGAAACATGTGAAAGTA
AGTGGGAGTATCTTCAAAATAGGAAGTCTGGAAACTTACGAATGCTTTAAATGCAGGCCT
ATGAGATGTCATTTCATATATGCAGCATCCTGGATAAAATATGTTAAGTACATTACAAAA
GGCAGCTAAGGACAGAAGAATTCCAAAAACACAGTTCTTACCCAAAGACCAAATATCTGA
TTTGGAACCATAAGGTATATCAGCAAGTAGTTCGGACACATATAGCTAGGAGTTCCGACA
ACCTGAATTTAAGATACCAAGAGATTTTATTATAGATATCTTCAAGATCATGTGCATAAC
TAAACTTTTGAAAATGCTGAGTTACTTACAGAAGAGGCAAGATCATCTGAAGTCAACATT
TTTGCAAGGCCAAAGTCACCTGCACCCACATTGATCAATTGTGCTCAGCAAAACAACACT
TCCCTTTGAAAGAAATATAGGAATTAATATGACCACTTACCCAGGCGTATGTCTTGATCT
TTTGTTAAGAATATATTAGAACACTGAAGAAATCAGAGAACAGTATCAGTACAAAACAGC
CTCTGATATAAAAAGAGTTTGCCAAGTGGACAGGAGAAATGAGTAACTAACCTTGACATC
ACGATGAAGAATATGATTCTTGTGCAAATAGTCGAGTGCCATCAGAAGTTGGACAAGCCA
CTTACAGATTTTCTGATAAGAAAGTTAGCTCCCACAAATTAGATGCCAAGGAGCGAGTTA
CAGGTATATGCATAAAAGTGACTACTGAGCAAGTAACTCATGCATATGAAATTCCACAGG
AAGAGAAGGCAAAGAGAAGACAAGAATTAAAGTAAGGGTTCGAACCTCTTCAGGAAAAAG
AATACCATTGGCCTTTTTAATAGCTTCTGCCCTGTACCACACAGAAAAGCAGCATAAATG
GTCAAGAACATGCAAGGCCTCAAATCAAAGCAGATGAAACCATGATCATATAAATTATAG
TTTCAACATCAAAGGCAAGGCTTACATGTCTCCTCCAGCACAGTAACCTATTATTATGCA
TACATAGCAACCCTGCAAACCAAGGAATCAATATAAAGCAATGTCAAGCACTGACAACAA
GTTAGGTGCCATAATCCATCAGAATACGAGACTAACTCAAGCAAATCACAAGTTGGGTAA
CCAACAAATTAAAGTATTTAGAGACTACTGTTCAGGTCTCCATTCACAACTTATCCAATG
AGATTCAATGTGTCCATATTTTACAGAGGATACATTAATTTTCAATGGGTTGAAAGTATT
TAAAGTATTAATTTTCAATGCAGAGGATACCATATAGTCTTCAGGAATTTCAAAAACTGA
AATTCTGGGGGAAGCTCACAAGTTTTTTATAACTTTTAAAAGTTGATATATCTAGACTGA
AGAACAAAAGTGGGGTCTTTAAAGTTTTCATCAAAATTACTTTTTGCACATGGTGAAAAA
CTCAGACTCTAACTAAAACATCAGTGTGCTAACCTACTTTCAACAACGGCTTAAAGATAA
TTCTGCAATTCTTGGAGACATGCATACATCTCAGTAATCGAGAGTATTAACATCAGAAGC
AACTAAAGATGAGAAAGAATAAGAAGTTACCTTTTCGACCCAAGAATCTTTATACTCCAC
AATAAATGGATTTTTGAATTTAGAAATGAGCTCCATCTACACAAAGAAGAAAACAGTCAA
TCTGTGGACATTTCATATAACATTAACACAAACTAATCAAAGGTTCAAAATGGAGCACAT
CCTAGCTAAGGATACTATTTATATGAAGCCTAGTTCATGTCTAACATAGACTGTAATAAC
AAATGAATCACATAGGAATCCAGACAATCTAAGAGTGCCCACAAGTAATGTGAACTGTTC
CTTGAGACAATCAAGATGAGCAATACTAACCTCCTGATGTGCAGATCTCCGTGATCTATC
AGTCTGGCGAGCAAGACGTATTTTTTTCAGCACATACCTTCATTTATCAGAAAGGAAAAA
TCAAGACCATATTAAAACTTGCATGGTAATCGAAGGAATAGTTGACCGGTGCATAGTCCC
AAGAAAGTAAATATGGATACAGAAAAAGAAAAAGTAAATTCCAGTCTTACTTCTTCTTTT
CGTGCTTATGCCTGACAAGAAGAGCAGAACCGAACGCTCCTTTCCCAATTTGCTCCAGAA
CTTCGTATTGCTCCATAATGTTGGTTCAATTTATCTTTTCTGAGGCAACATGAAAATGGT
TTTAATCTCATAGGCAGCAATACTTATCAGTTCTTGGAAATTAAAACAGACTTCAGCGTA
GCAAAGTAGAATCAAGGCATAGCTTCTTGTGAAGTTAATTAAGATTTCAATATGTCACAA
TCAGGTATTTCAATTTCTCATCAGAAACGAACAACGAAAATCATTCCCACAATGTATTCC
ACTCAAATGCCCACAATGCATCTCATTTCTCATAGTATTTTCCCTACTAACTGAAACCTC
AGTAAGTTATAACTGAAATTCAATGTGGTGAAAAGTCATTAAAGAACATTTTGGAAAGAA
ACAAAATATATTCGAAGTGTCTCAAGTCTCAAATCAGCTCATTCAAATCTGTCGGTACTT
TCAGATCCCATCAGTTAGGAAAAGGAAAATACAGCAGAAAAAACCCTAAACTGTACTATA
TACCATGTATTGCTTAATTTCCCACACTTTCTATATATACAATCAAAAATTAAAAGGAAA
GAAGAAGATGCAAACCACAAACCATGAACTATAACTTGAACACTCAGCAGGAACTAGACA
AACACCAAAAACCCATAAAGATTTAGACAGCAGAAAACACATTCTACCAACAAAAAAAAG
CCAACACCTTTAGTGCCAAAAGAGAGGAGATTTGCAAGACCTGAGTGTATAGGCAAGTGA
GTTGGATCCAGAGAGATCACAATGCAGGTGGGAAAGGACACATTAGCAGTAACAGCAGCA
GCTATAAACGACACCGTTTCCGGACAAGAAGAATACAAAGAAGAAAACCCATAAGAAGAA
TTGCAGAGGAAGTTGCAGTGGCTCCTTCGCCCATTAACCTCTATTGGTTTTTTTCACTCC
TCTCCATCTCTCAAGCTTTTAAGAAACTGACAAAAAACTGAGAGAAAAAAAGAAAGAGAA
AGATTACATTGCTTAATTGTTATATACAATAGTGGTCTCTACATTAAGAAACACATACAT
TTTAGGGGGAGATTCATTTTATTAGTTTTTTATTGGAATAAATATTGTTGGATTTCTGGT
TAGAGGGAGAGATGGGGTTGATGATGGTCAATGAGACTTGAATAGTAGAAGGGAGGTCAT
TTTTATTCTTCTGATTGTGAAAAGGAGAGAAGTGAGGGTAAACTCTGTCATGGAGGACAC
TGACAAACAAGGGGTGGGTAGCCCTGAGGGGAGGAAGGAGGGTCATGGCCCCCATTAATT
TTGTCACAGCTTTGTTGGTGCACCTTGACTTTCCTTAGATTTCTTCTCCTTTTCTAAATC
TTCCCTCAGATCTTATCCACTTGCTAATCTACTGGTTCTACTCTAAAGATTTTTCTTCTA
TCTTTCTTCATGTTTGAAAATTTTCTTTTTGGTTGAGTGAAATTGGATCTTATTGTGTGA
GACAGCGTGCGAATTCAAGCATTGTCATGAATGCGACTTTAACTCAAAAATTGTATGATG
TTAATGATCAATTACTACTCTCTAAAATTCTTCTATATAAATGCAAGTGACATAAAGTTT
AGCTTCTTCATTTGTAATAACCCTCTACTCCAAAATTTAAAGCCATTGTTATAACACACA
TGCTCCTCGAATGTAAGTCTAGCTTAAGAACTAAATGGTTGAACGTTATATATTGTTAAT
CAGTTTTCACTCCTAGTAATATAATTATCAATCATGTAATATTAGAGACAAATCAACTAA
TGTAAAAACATTGAGAAATAAACAATCTAAATAAAAATAATTAAAACGTCAGAACATACA
ACTCTAAAATGTAAAAAAGACACGAGTCTCGCGGGTTGCCTTATGATGATTGTTAATGAG
ATTTCAATAGCACTAATTCACTATCAAGAAAGCAAAAACCCTATCCTTTGTTTGCTATCA
TTAACAAAAAGAACCCCTATCATTTCCAACTGCAAAATTTTCCGGACGTAGAGTTATGGC
AGTCACGAGCAAGATTTCATGTGAACCACTTATTGTAAAACCAGCATAATTAAGCAATAT
TACTTCTTCGGGAAGAGATTAAGCACAAAATTATATAATTAAATATCACTAAGATAAAGC
CCAAATCACCTTTATTTCCATTATTTATTCCCAAAAATAATCAAATAATTAATCTGACCC
GACCAAGGGAAGCAGGGTGGGGGCCCGCACCACCCCTCGGAGCCCAATCAAGACTCTCAA
TCACGAGGCTTACTATCCGGCGCTTTTTAATATTTGGTGAAAAGACCGTACTGACCTTGC
ATGGTTTGAAGTTGCTGTCGACGTGCTGGGAGCATATTCATGACAAAATGGTCTCTTTCA
TGGTGCTGGAATTATAGTATAGAAATTAGAAAATGATAAAAGAATAATTCCATTTTTCTT
TTTTTTCTTTTTGGTTGAATCACTTTGATTGTTATTTGATAATGTGTGTGTCAATAATAT
TGATATGTTCCTAAGATTTATGTTTTGAAGTTAGATAGAAACTCTATTGTTGTCCGTATA
GAATGTTGTTATGACACGATAAAAAATTACTATGTGTTTTATTATGTTTAGTTTGAGTAT
AGACTAAAATGATATCAAGTACAAACGATTTTAGAATGACACATTTGTTGTGATGAATAG
GAATCATAATGTTGATCAACAAGAGAGAAAGATTTGAGAACTTGACAATTAAGCCGTGGG
GATCTAGGGTGGTTTAAGCAAATTGGGAGAAAATGAATGCTTGGATTTTCCAAAGTACAA
AGGGTGAAGGCTTCTTTGATGCTGCAATGAAGGGTTTTTAAAGCATCCGCGTTAGGGTTG
TTGCGTTACTTGTGTTTTAGGCAAAACTCCCCCAAACGAAGAAGACTAGCATGAGTAATA
GCACCATTGATGATACTGATACCTACCAGCTGATACAAAAAGCTAACCAATCTGCAATGC
TTTTCTCTCATCATTTTAGTTCTGTCATGCTAAGAAAGTGAAGCCCTTCTTTACCTAAAA
TGAGAAGTACTACGTGATTGCTGTGTGTATGTGTGTGTATAGACACATATACATGAGCCA
GAAAATGTAAAGCAGTAATGAACAACTCGTGAAAGTAAGAAATCATGACCAGCTAGGTTA
CAGGATGATGAAGAAGAAGCAGCCTCAGACTCTTTGTGACTGGCGAGCCCACAACCACCT
TCCTTTTGTTGTTTTGATAATTGCATTTGCATGAAACCCTCCAAAAATTGAGGACTACTT
TTGTGTATGAAAGTTTAATTTGCATTCTAATTTCCTCCATTGTTTATGGATGTAGAGCGA
GGTTGTTATTTTCTGGTTTATTGATGTATTTTCACTGCCATCCTTATATCATCTACTCAG
AGATATATATATTTCTTGAAAACGGTTCTCTCACAATATAAGAACATGTAGTATAGTACC
ATTAGAAAAGTGCACTTTTACTAGGCTATTGAAATAGATTATTATACTTCAATTTACACA
AAAATTAGAAACTCATAAAAGTGAGATAGCATACAAAGTTTGCATTTTAAGTTTTCTCTC
TTATTGCAAAAAATAAAAAAACACTAGCCAACATCTTACAATTTAAATCTAACTATTATA
TACAAAAGTTTTCATTTTAGTTTCCTCCATTATCTCAAACTTATTGTGAACTTAGATGTT
GCAATTTCGAGATGTATTTTGAGTCCTCGTCTATTTAAATCCTTCCTCACTCGCACATAG
CTAGTCTTATCACAAGATAAGCATATACCTAGTTTCATGAGAAAAATGCCACGAAATAGA
ACACACTATTGGAGCAAGATTTGGACACACCAATTTTGGGCCCTTGATAGTGGGCTAATA
GGTAAGTCCGGGCCCATGCTTATCAATTAGTCAGAAGTAACAGTACGTGGTCAAACCTCT
TTAAGTTACCCCATTTGTTAAACGGTAAAAGGGAAAGGTCAGATCAGAAGGAGAGTCTCG
TACAAGTCACTCACATATAGCACAAACCTCATACGTGTTGACTTCTGACCCTTTTCTAAT
TCGGTACTCCAAACCCCGTCGGATAATTGGTCCCCGCACTGACACACACGTGGGGGTGCG
TGTATGCTATCGCTGCTGCTCCTAGCACAATTGCTCAGAGCGGCAGACGGGGGCTGAGAT
ACAGTGTGGCGTACAGACAAATCCATCACATGCGCTCCTCATACGTGGCGCTGCCTAACT
TGTCAGGCCGTGTGCTGTCCCTTTGGGGTGGGACCCGCCTCTCCCTGAGCTGAAGCCTGA
AGGATACGACAACGTATTGTAGGCTCTCTCACTGCCACTGCCAGCTGGGTGAGGGTGGGC
CCCACCCCGAAAACAGAAACATTATGTCATGCAGACATGCATAATGCATGTGTTGTCAAT
TTTCTTACGCCAAAAATCCCCAAAATCCCAAAGAGAGACCAAAATATCTGAATTTTCTGA
TTTTGATTTTAGTGAAATAATTAAACTTTATGCATTTGTGATTCTATTGTAATTGGTATG
ATTTTCAGCTGAAGGACATGCGTTAGGCGTATAATATTCAATAGTCAATATCTCGTTTGG
AAGAGAGATGTTTAAGTTTACCTATAAGTCTTTCGGTATTGTCTTTGATTTATGATTGAT
CGAATATGTCGATGAGCCGTGATTTGGTTGATTAAAGTGTTTAACTAACAACTTTAAGAT
CATAGGTTCAAACCTCACTAGACATATGTAGAGTAACGATTGATCGAATATTATGATTTT
CATTTTAAAGAGATAAAATAAGTTATTCGGTAATTAATTAGTGAAATTTTGTTGATTACT
CTCTATCAAGAAACTAGAGTGCTCTTATAGCTAAACACATGCTTGACTCGATCAGATCAC
TCTTCAGGTATTTTAATGGCACAGGCACAATTATTCTCTATTTGTACAAGCATGATATAT
GGCATATTTTATGGTATACCACTTCCTATGTTTCAGTGTAAAATATAAACTTGTATAAAA
ATGTAACAAGGTGAAGAGAACATTGTAGCGTTGTGTCGAAGGCGATGGCGAGCTAAAGCT
ATCAAAGTATAGTAATCGAGAGCGAATATGGAAATAATAAAATGACAGTCTCATTTGAAA
TATGGTCCTAATTTGTTTATCTGTCGGTGCTCACTACAAAACAAATTTTCAGACACATAT
TATCCTGCCATGAAATATTACATATTCCCCAAGAAAATAAAATTTCATGTCAACTGCAGA
TCGAATACTAGCTACCACATGTTCACCAAGCTAAGATAGAGAAAAAAAAAAGTATCATAT
TATTACTGAAAATATTGCACACACAAATATGCAAAACATCAGAATTCAAAATCAAAAGCT
GCCGGTACCACATTGTTTTTCTCACCTTCAGCTAGAGATGATGACTGTTTCTCCGGTGAG
CGTTTCCCCGGCGGCGGCGCTTGGTAGTCGGAAGGCGGTACGAGTATGCCTTGGTTGTAC
AAGGTGCTTAGTTGATGAAAATAAGGGCAAGTCCTCGAGTCAAGCGACCTCTTCTTGTTC
ACATCCTTTGTTTTCCTAAAGTACTTATTGATGTTCTCCCATTTCTCTTTGCACCTCTTG
GCGTTTCTCTTGTAACCCATCTCCGACATCCCTTGTGAGATTCTCTCCCACAGTGGAGCC
TTGATCACGTCTTTATCCTTGTCTTGTTGATCGACATTGTTGAAGAGACTGCACCGGAGG
TTGATCAGAGCCAAGACTTCGTCCCTCGGCCACCTCTTTCCGAGGTCTTGCGGCTTGTCG
TTCGAGCTAGGGTTTTGAGTTTTGAGATGATCGGAGCTAGGGTTTTCCGGAGGCGGAGAT
GAAACAGCAGGCAGTTTTGGGTTGATATTGCTCAGATTGCTGGAACTAGGGCTTTGTGGC
GCAATGGCTTCAGTCAGTGAAGTGGGTGTGCTTGGAATATTTTGGGTGTGGAAAGTAGTT
GTAGTAGGCTTGTGAGCTTTGCTTGCAGTTGGGACCATTGTGGATGGTGTTATTGGTTCT
CGATCAGTTTCCTTTTGGCCATTACTAGGGTTAGTACTACTACTAGTACTAACTGATGAT
GTGTATTTCTTCAAGAACTGAATGATTGTAGCTTGTCTATCACCTGCAACAGCTTGTTCT
TGTGCCATGGTTTCGAGCTCCTTGTTCATCCTATCCATCTCTTGCTTCTTCCAAGCTTCT
TCCTTTGCAAGCTTCTCTTCATCTCTCCTCACCATGTCTTCAAGTAGCTTACTGTGAATC
TCTTCTTGTTGAGCCATCAACTTGTTCACAATGTCCTCACAGAAACCTTTCAGCATTTCA
AATCTCCTTTGCCTCTTCCTCTTCTTGTTGTTGCTCTTTGCTCTAACAACTTCCATCCCT
TTCTCACTCACCGTTTGATCATTGCTTGGTGACTCTTGAGCATCAGAAGCTGGTTGATGA
CTTTTATCTTGGTGATCTCCTAGTTCTTCACTTGGCTTTTCAACTTCTACTGCTAATTCC
TTTTGGGTAACATTCTTTTCTGGTTGATCCTCAGCTGGGTTCTGAGGTGGCTCGACTGGT
GGTGGTTGATAGAGCTGCTCAAGCTCACTGAGAAACCTGAAGTTCTTATTGAAGTTGATG
TTGTTGAAGTACCTGCTTTCCTCTTCAAACTTCTCCTTGCACTTCTCCGCGCTCCTTTTA
AAGCCTGCCTCTGCTAGCTTCCTGCAGCTCTCATCCATCCCATCACAAACTCATTCAGCA
GAAGCAGAATATTATTGAGCAAAGCATTTATCCATCTCGATCCTCTTAATAAATAAATAA
AACTGTACGAGGGGATCTTTGTGTTATTTACAGAATATGTACAAAATGGTCATTTGGTTA
TCTTCCTCTCATAAACACATGAATAAACAGTAACTCAAAATTCCATTAGCATCAATCCCT
ACTTCACACTAATCAAATCTATCTTAAGATTCTTAACCCTAGCTAAGAACAAGATTTAAT
CTTGCTGGATGGAAACTTCAACTGTATGAATAAGCAGTAGTGACTATAGTTATGTAGGTA
TAGTACCTTGATACATGTTCCCAAGTGAACTCAGGGAACCAATTCTCCATGGTAGATCTG
ATCCGGAGCAGTGCAAGCAGCTCATCGTTACTCCAGGGATCGCTAGGCAATTCCGGTGCG
GCTTGCTGTCGTTCGATCTCCATATTCGATGAGGGCAAGACCAAGGTAGTGCTGCTTTCT
TGCTTCTCTTGATCATTTCCGCGTCGGTGAAGTACTACAGACGGATGCAGAAGCTGATTG
TGAGGAGGTGGCTGAAGCTGCACAAGTTCTTGAGGCGGTGGTGGAGGAGGAGGAGGGTTG
ATGATGTTGTAGTTATGATGATGATGGTGGTGGGGATGATCGAAGGGTTGGAGATTAGGG
AAGGAAGAGAGGGGGATATTGGGAAGAGGGAGAGGGAGTGAAGTTCTTGAGGCTGCTATG
AATTGGTGCAACTGCTCAGCTGGGTCGACTCCATCGAACATAGTTGCGTTTTTGAGTTTC
TTTACTCTCTCCGTTTTGCTCTCACTACTCACTGTAAATTAAGATAGCAGCTAAAATGTT
AGAAAGGCAAGACTACAAAAACACCAAACCTTCCTTCTCTTTCTAGCTCTCTTCTATCAA
GGACTTTTGTCCTATGCTTCTATCATGGAAGGGAAGAGATAGCCCACCACACCGTTTTAG
AAGAAAGTGAAGTCACCCTCAATTGGGGAGGAAATAATTTAGCTCGACTAAAGGTGGCAT
TGTAATTTCACTATATATATATATTGTCGACGTATTGGTACCTATATATACTAATTCTAT
ATATCCCTTATTTTGCTAAGACTAGTCGTAAGTCTTAATTAAGTAGCTAGAGATTTTCCA
AGTTGTGGAAGCAACAAATCTTAATGACTTCGATGTGTGTCGGTTTGAATTCGTCACAGA
ACTAAAATCAACGATGTACATGATTCCTGGAAAATGATACTTTAAACAGGGAAATGAGAA
AAATTATTTGAAAAATTTGGGAGTATTTGGGGTCCTCTAGAATCCTATGCAGTAGCTGAT
GCTCATGATGGTGTAATTAACGGCAAGGGGGATGGCAGGACACGTGAAAACATGCAGAGT
CTGGGACCAAATTATTTAAGGAAGGTGGGTCTTTCCAAAGGGTACATGAGGGAGGGACTA
CCCTAAACCATGCTACGCTCGATCTCACTCACCACCCCTATTTCAAATCAAAGGGTAGTA
CCTTAGCCTCGCTTCGCTTAGCCGCCCTGCCCTGGCCTTTCAAGTTTGAACACCATTTGG
CAATGATCCAACAACATCATTGAGCTTGTTTCTTATGTTGGACTGTTGGGTGCTTCTGGG
TTTTGCAACTTTTGACACAAAGGTCGAATANNNNNNNNNNNNNNNNNNNNNNNNNNNNNN
NNNNNNNNNNNNNNNNNNNNAAGTATAAACGACGGTATCTTCAA-AAGTTTTATAGATCC
ATAGAAAATGATCAATCTCTGAAGTAAATAAGGTGATTATCGAATCTTCTGATGTGGAAA
GTTACCATAATAAGAAAATTGAAATTTTCTCTTAAGTAATGGAGAGGAACATGAAAGAGC
AGTGCTAAAATACATTCCG
>Group_5_Av_subgenome
CATATATAAAAGCTTCCAACGGCGGGCTGATTCTGTAGACTGAAAGAAGCTTCTGTTCGT
AAACAAACGTGAAGAGGGTATCGTTGCCATCTGTTCAAGTTAAAAATTTGCAATTGGGAC
ATTTTTTAGGTGTCACATCTTGGTTTGGCAAAGTCAACAATATGCTACTAGAAGAACATA
GATATCAACTTATTTGGAACAATGATATTTATGGGGTTGATAGGGTTTGATTAATGCGAA
ACCAAAACGAATTGATGCATATATGATAATATTGGTCCCTTTGTTGAAATGAAACACCTC
TCTTAAAAACATTTTTCAGTTTCAATAGAGGAGATAATCTAGAGGGGTTGACACAATCTA
TATGCCGTTACAAGACTCTTAACTAAACAATGGCTACAAAATCAGAAGAGGTAGAGCTGA
AAGAAGATGTCAATATTGCCCAGATAGATAAAGATGCACGAAGTTTCCCAAAGAGATCAG
AGAAATGTTCAAGTCCTTCGAGCGGTTATATAAAAACCTCAAAAATTTGGTCAGATGTCT
CTTGTCGCAATTAATCTGGCATATGGTGCAAATTAAAATGTCTTTAGAATGAACAATTTT
ACAAGCAAATTTCTGCGTCTGAAATTGGAAGGGGTGCATCTTCTATCCTCATTACATGCA
TATTTGCATCTGCATTTCATAAATAAGCCTAACTTTCAAAGTCAGAATCCTATTCGATCT
TTGTATTATTTAAGGAGTTTATTCACTTGTACAAATTATGGTTCGTTTGTTTATGGATTG
ATCTATATATATGCACTAGTATTGTTACTGTGCTAATAGTGACAGGCCGGGAGTATCGTT
ACGAAAGGAACCGTAGGTCTTGCCGGAGGATGATCCATTATATATGGTCGCCGGCGGCCA
TAATCAAGGCAACAATTTTGTAAAGACGTACTCCCATGCAAGGCAAGAAGCCCTAGGATG
TACTTGTGCTCTGCAACGGAAGGTTCAATACTGATCGGCTCCAACTGTCTTGCTAATCAA
ACCATGCCTGCTGTGAGCAGTGGGAAAGAGTAACTTCACCTTTATGTTTCCCTGATTGCT
AAAATATGATGCTTATAGCTGTATTTGGTTGTTGAAGTTTGAAACTTTAGATATGGCATT
GCTTTGGGAATCGGTATAATGGGTTTCGTGAGGCTATTGCTGGTTGCAAAATTCTGAGTT
TCGATTATGTTATGGACACTTCATTGTGCAACCAGTCTGAAGTTTCATATCTTGTGAACT
TTTGGCAGTGTAGTATTTGAAGTTGTGGGTGTGATTTGGGTTTTGCGTTTGAGTGGTGGA
TGAAGTGAATAGTGATTTCTTACTTTGTTGTAATGCAGGCAGTGATTGAGAAACAAGACG
TTGATATATTGTGCTGAAGAGCTTGGTGGGATTTAGAAAATGATACGAATCTTAAAGATT
AAGCCCATAATATCTTTGCTTGAGTCTTCTTCTAGCCACCACTTCCTTCAGAGGTGCTCT
GTGAGTGGGACTTCAAAGGGCAAGGCGAAGGTGAAAACTGCAGCCCCGCTGAAGCGCTCA
AAGATAACTACGAAAAAGGGTTCTGCAGATGCTGCTCCTAAAGGTGCAGGAGGGAAACGA
TATGCTGAAAGAGAAAAGTTTTATGAGCAATGCTTAAGTGCACCTACACCTGTCAGGTAC
CTGACGGAGAAGGAGAGACAACGTGAAGCCGAGCGAGCGAAGTTGGGACTTATTAGCAAA
GATCGACAGCGAGAAATTGATATGAAGAAAAAGAATAAGCCAGAATTTCAGATCTCGGAA
AAACCAACAGTTATTGGACCTCCTGGTTTGGATTTGATATCACTAGGTTTGGTTGATGAG
GAGAAGTTACCAAAATATGAACTGACTGCTGAAGATGGCCAGCGGCTTGCTAAGGAGTAT
AGTAGGGTGTTGATGAGGCGTCACCGGGCAAGGCAAGCAGCAGAGTCAACACTTTTGCGT
TTGAAGAAGGAGGCTATTGAGGCATTGCCTGAACATTTGAAAGCAGCAGCGTTGGTGCCA
GACATGACTCCATTCCCTACAGATCGGTTCATGGCAACTCTGACTCCTCCAATTGAAGGC
TACATTGAGAAGGTTAAGGAAGCTGCACGGGAGCAGTGAGAAGGGGAAGCTCAGATAACC
AGAGGTTGAATCTCCTGTCTTTTTTCTTCTTTATATTAAACGTTATTCTAACTGTTTAGA
TTACTTCAGAAGAAGGTCGAGCTTTTACTCAGTTTTAAAGGTTGCACAACATTTTATTCA
AGTGTTATGCTGCATTTTTTTTATAATGGCTCAGGGATTTAAATGACCTCCTGGATTGTT
ATCCACAGTTTTGTAGAACCAATAGTCGCACAAGTCTCTAAGAACACTTGCTCGTGAATT
GTTATCCATAGTTTTGTAAAACTTCCCATTTTAGATACGAGAGAAAATGGATATCTGGGA
AAAGTTGAATTTTTGATGTTAGAACTTCCCCTTTTTTAGACTATTAAGGTGCAAGTATCT
TAAGAAATGAGCAGTGTTGATGATATTCTGTTATCCCTGAAGGGGCTCATTTCAGCTAGT
CAACAGGACCTGTAGCATACTATCTTGAAGTTAGGTGATGTCTACGAAAGCCACAGATAA
AACTTCATACATGTCAGCTCTTTTCTGATTTGCACAAAGGAATTGATATTATTTGTAGTC
ATTTTCTTTGAGAACGCATTGTGCAATTTGAATTGCATCTTGTTTTCTTTTTCCTGTTTG
GTTTCATACTGTCTGTTGAGTGATTGAGGCTTGATGTACGTGGGTTTGTTATTATGATGC
CGATCATAGTACTCAAGCTCCTTCACAGAAATAAAATCATGCAGCGTGTAGTAGATTAAC
TAGATTCATAGGCTCTGATCAGCTTATTTTGCTGTTTCTTAATATTGTCTTTCATGATTC
TTATGCAGGTAGAGTTATGCTTGCATGTTAGGACTTCTTTGGTTGTTGGGACCTATCTAT
TACTGAAGTTGAAACTTGACTTCAGGAAGTTGCACATTCACGCCAAAGTGATGAAAAGAG
TTGCTGAATTAGATCTAGTCCTTGTGTTTTAGTTAATAATATGCCTGCATGCTTTTGATA
ATTCCATGTGGGCTAAAATTTGTGACCAAATCTGTTGAATGTACGTGTTTGCAAGGTTTT
ATAGCAACTTTGGTTTCCTTATCAAATTTGAATTCTATATGATGTTCTTTGAAGCCTTAC
TAATTGAACTTGATGTGAACGTTAAATCTTATTGTATGTTGATGATTCTTAACAGGGATT
TGCAATAGCAGTGATACAAATTGTAGACATTTATTCTTTAACCCTACTAATGATAACTGG
TCTGCCCAAGCCTGCAATGGATCTTGTTATTTTTCAAAGGTTTAGAGCTGAAAAGCAAGG
GTTAGTCTAATAGCATTGGTGAGGCCAGTAGTGGGATGATCAATGACATAGGGACATGAA
TTTGATTGCCGAGTACAGAAGGGGGAAGAATATTGTAATTCTCCTCTTTTATGAACTGTG
ACTTGTACGAGGAGTTATGAATGTACCAAATGGCTTAAGCAGGGAAGCCTCTGCAGGCAC
TAGTCTTTAAAATAAGGAACTAGATGACCAGACCTGAAACTACTCCACAGAAACAGCCAT
GCATACAAAATTATATTTTGATGTGTTATAGATTTAGTGGTATGCTAAAGTCAACGAAGA
GATTCGACCATCATATTTCTGTATATAAAGTTTGAACTTTCTGTATGAATACAACTATAT
AAGTCACTATCCCTCACCATTATCAGCTTAGAATGACACTTTGATTGAGGTACTAAAAAA
GATGGGGAAGGCAAGCAAATGGATTCTGAACTTTCTGATAGGAAAGCAGGAGAAGAAGGA
ACCTCTTTTGACTGAGAAATGTGCGTCTTCTACCCCCAAACCAAGCCGCCCGGGGTCTCC
AAAAGTTAAGCGAAGATGGAGCTTCGGAAGATCATCTCACAGGGTTTCGAAATCTGTTGA
TTCGATTGACACCGCTAAACTGGCATTGAAGCCTCAGCAGAATCATGCCATATGGGTGAC
AATACAGGCTGAGAATGCTGCTGCTTCGTGCTCATTTGGTACAAATTTGCATCCGAAACT
ATTATGATTCCGACAATTTAAATCTACCACGCTCGTTACTTACTTTGTTTTCAGGCAAGG
AAAGCTTTACATGCCTTGAAAAGTCTAGTGAAGTTACAAGCGCTCATAAGAGGTCACTTT
GTGAGGAAACAAACTAATGCTACTATGAGGCGCATGCATGCTTTGTTGGCTATCCAGGTT
CGAGCTCGAGTTCAGAGAATTCAGATGGCAGAGGCAGCTGCACAGGTTGATAATAAAAAG
CAGTCATCCATTAAAAGAGGTTCCCCCCATGCCAATGATGTTCATAGGGTAATTAGTCTT
TCCTCCTTCAATCTGAAATTTTTGTGCTAGTTATTAACATTTATGGAAAATGATCTCATA
ATTTTGATTTTCTATAATTTAAGATTGTTCATTTCAATACCACACAAACTCAATTGAGCT
ATACAATCATTGTTACTTGTGCTGAGCTCCTCATGTTCAAGAACAACAAAATTCAAGTTA
TTGTACCTAGTTCCCCTACTATTTTCTTATCAAACTAGAAAGCTTTTCTATCTTAGTTGA
TTGGATTCATGTTTGCCCTTTTATTGCAGAAGAAAATTTATACGACTTCCAATGAATCAC
AAATAGTTTCGAAGAGTACAAGCGGCTACCTGAATCATTCACAAACTGATCAGACTCATC
AGAGGATTGATCATAGCTACACATCATTTTCTTCCCATCGTCTGTCCATCTCCAACCGGC
ACAAATACAATGAAACATTGTTAATAACACCAGAAACTAGTCCCCAAATGCCTTCACCCA
AACAAAAGCCAACAAGATCCTACATCCCTTTTCAACAGCATGATTCTTTAGTTGAGCCTA
CATATTATGACTACTCATTCATGCCTAGTTACATGGCCAACACACAATCTTCAAGGGCCA
AAAAAGTCAGGTCACAAAGTGAACCTAAGCAACGACCTGATGGGAGCAACAACTATAAAA
GCAAGCACACAGAACTAGTAGATTCAACAGATGAACAGTTTCTGAGACGTTCGTCTTCAC
AGTTCAAAACCAATGATCAGAAAAACCATGATCTGTTTGGTAAGCTCTATAGACCAAGAA
GATTGTTTGAGGATAACAAGTATGATTACATTAATCCAAGTCATTCCCAGTATACTGAAT
CTCTAGCTTCAGAGGTAAATTGTTTAACTCGATGATTTTTTTTTTTTTTTGAACCAAACT
CAGATGAATTTTGCAGGTTGATATACACAAATATTTGCTGGCCTTGTCTCATAATTGTCT
AATTGCAATTCATTGTGTGATTGCAGCCCCATGTGATATTGTACTAATAGCTCCTCGCAC
ATCGATATTGAGTTGGGAAAGGTAAACGGATTCGATGCTGAAGATCAAATTCTCTTGTAA
TCAGTAATAGTAAAAGTTCAGTGAAGTACACTATACTAATTAACTAATTGTACTTGTTTA
TGATATCAATTTCAATGCCTGACAATACTTATCTGAAGTTACCTTCTTTTGAACTTTTAA
TTGGAACATGATGCAAGCACTTAATACTTGCAATTCTCTGTGTTTACCTTCTACGGTTAA
ATTACTTCGGATCTCATAATAAGAAGTAAATGCAAGAGATTTGAAAGTTTGGAAACATTT
TAGTGCATTTTCACCATACAAGTTACAGAACTCAGTATCTAACTAAATACCTCTCTTGAT
AGTCTTATAAAAATGAAAACCAAGTGGAAGCAGCTCTTTGGAAATTAAACTAAAAACCCT
CCTGGTCTATTTACTTGACATTAGTATTTTCCTTAATGATCTTGGTCAACCAAATAGCAG
TTTCCCTAGGACACACATTCCCAGGCCCAAAAGGCTTAAGCACCACCTCAAGTTCTTGAT
ATTTTCCATCTTGGAACAATCTTGCACTAAGCTCAAGCAGCGCTTCTAAAGCTTCAGCCC
TCTGCTGCAATGATGAGGTGTCAAGCCTGCGGCGGCTTGATGATGCTCCTCCTGCATCAG
CAGGTGTGTCTTGAACACTGCACTCATGAGGTCTCTCTTCCCCATCACATTTCTGACCTT
TCTCCTCCATGTTTGAAGGATAGTCATTATCAAATGACTTCAGGAAGCTAGATGATGGAG
TTGGAAGGGAATTGACAGTAACATCATCGTGAGATTCATCATAGAGAATGACACCTACAT
TGGTCTTCACCTGTGGCTCGGATAAGTTGTTTTTGTGAGTCTGGGGTGCCTTCTTGATCC
GCTTTGCTGGCCGAGCAGAAGTGGTGGCTTTCAAAGCTTCTGGTGCCGCCTTGTGCATTC
CTCTAGTAGTCACCATCCTATTCTTTCTTTCAAAATTTCTAGACAACAATAATATTGTAA
TAGCAATTGGTATGTTTCTTGTTTTCGTGTGTAAGACTTATATAGAGTACTGATTGATGA
ATGATGACATTCCCACATGTAGCTAGGAATAGAACCTTCTCCCTGTATAAGTAGGACTTA
CGAAAAGGATCAGGTATGGAAAGCAACTTAATTAACGCCCAAGATATCCTAACAATTTTC
TATTTTCCTAAAAAATTAGGAAAATACTTGCTAGTTATGTTAAGGGTTATAATCCCACAA
TACTACTCCTCGTGCTGCTCCTCTTTTCTGTTATTTCTGTTGCTTCTGACTCATCCATGT
TTGACCACAGCAAAGTCTTCACACGTGGACGACAGTGTTTTTATTTGAAGGAATTCGGTC
TAAAGGATACGAGGTTTGTGTGATAGCTATTGGAACAGTTATATGATGAATAGTACATTC
TCTACTGTCGCATCCGCTGCTGCCGACGCCACCGCTGAGTTAATAAGAAAGAATACCAGT
GCCACCCTACAACCTGATCAAATATTTTGGAAGGCCACGGTTGCCACAATATTCAACTTC
ATATGGAAGGCGGCCACCACCTTCGAAGCCCCGCGGCCGTTGTATCTGTTTTTATAGTAT
TTGAACATAGGTGACAATTATAAGTAATTATAACCAATGACTCAAACTAGGTTAGTCCAC
GGTGATGACTAGTCTGAGATCGTAGCCTACAATGAACATGTGACTAGATGCCTAAATTCC
TCTTGAGAAGCTGAGAACAAAACCTCAGAACTACAAAACTATTAGTCAGAAATATGATAC
ATTTCGGACGTGTGGCATCAGCTCATTAGATACTCTGAACTAATTAGTCTCATCATCCTG
TTTGACAGTATTTTCCTTGATGCTCTTAGTTAACCAAATAGCAGTTTCCCTAGGATCCAC
CTTCCCAGGACCAAAAGGTTTCAGCAACACCCCAAGCTCTTCATACCTTTCGTATTGGAG
CAACCTTGCACTAAACTCGAGCAACCCTTCCAAAGCTTCAGCCCTTTGCTGGTATGATGA
GGTGTCAAATCGGCGGCGTGTGTCTGATGAGGTCCGGCTTGATGCTCCGCCAGCAGTTGC
ATTCTGATCAGAACATGCATCACTTTGGTTTTCTCTGTCAACTTGAAACATGCTGCGGTC
AATTCCCTGCCATGCACCCGTGAAACTAAGCCTGCGAGAGGCTTTATCAAATATCTGAAC
TGTGCACTTGTCTTTCATGATTGAACGGTCACCAGATTGTGGAGAACCAGATGACCCCTG
CACAGAGGTTGGTGACCCTCTACGGGTAGGCAGAAATTGTTCTTCATACAATTCTTCCTC
ATACGATGCTAATGGGAATTCAGCTATCCGGTCAATTCGAGGGGAATTGACAGAGACATC
AGGAGATTTAATACAGTGTAGGACACCAACACTAGGCCGGAAAGGGGATTGTTTTTGAAT
TGCAGGTCTTGTTGAAAATGGCAGTGATGCTCTGCGAGTTGTAGTTACTGCTTTGTCCTG
AGTGCGTAAAACGGGAATCTGGAAAGATAACATAGATTAACTCAAACTAGTGAGTCTAGC
AATACTTGCCATTCAAAAAATAAAAATAAAATTAAGAAGGAGACAGAGAGAGAGAGAGAG
AGAGAGATCTCCCAAATGATCTTACTGATGAGCGATTCTTTGGCTCCATCCATCTCTTGG
ATGTGGCAGAAGCTTTTGCTGGAGTAATTCGCTGAGTCTGGACATTACTTGAAGTTTTAG
AAGCAATTGGCTGCTTGCGAATTGACTTTTTTTGGGTGGCACCAACAGACGTTCCTGTGA
ATTCTTGCTTCAGATAATGGAACTTGTCATTCAAGTCTTGGGTAGAGCACACAGAATCTT
GCTCACCTCCAGAAATACTAGGATTTAAAGTCCTATCATTGCTTAATGTACGCCGCTTCT
CCTGGTATGTTGAGTATCGAACATCTTCTGTCTCAGAAAATCTAGTTTTCTTCAAGTAAT
TGGGGCTATTGATTTTGAGATGAACCTTTTGAACATAAGGCTGAAGGTGTGGGTGACGGA
GCAGCTCCGCAGCCTGCTCCAACAAAAAGTAGTTCAAATGAGATGTACAGTACTATCATT
CTTTTTGCAAGATGTAGGCTAGAAGAAGTACATACACTTGGCCTGAGTTCTGGGTTTTTT
CGAAGCATGGTTTTAACAAGGCCTCGACTGAGAATAGAAATAAGCAAAACATTAGGTCAA
CAATATTCTGTTATGAAAAGAAACAGAAGATATTAGGAGACAGGAAATTAAACTATAATT
ACTTTTGTCACTAATTAGTAACTTAGGCAAGTTAAAGTGACAAAAGTATCAAAGTAATTG
GAAGTCAATTCCATATACAGAACTTAAGAAACACAGAAACCAAACATAGACTAACATGCA
GTTGAATGAATAGCCATAGAAACCAACAGACTAAGAAAACACTTACAATGCACTGGTGTA
CTTTGTGGGAAGGGGAGCCACTATAGACTTATTAATTTTGGTAATAAGTGCTTGTATATC
CTGTTTGAGAAACAGGAATTTAATACGGAACAAATATACCAATAGAAACATGTGAAAGTA
AGTGGGAGTATCTTCAAAATAGGAAGTCTGGAAACTTACAAATGCTTTAAATGCAGGCCT
ATGAGATGTCATTTCATATATGCAGCATCCTGGATAAAATATGTTAAGTACATTACAAAA
GGCAGCTAAGGACAGAAGAATTCCAAAAACACAGTTCTTACCCAAAGACCAAATATCTGA
TTTGGAACCATAAGGTATATCAGCAAGTAGTTCGGACACATATAGCTAGGAGTTCCGACA
ACCTGAATTTAAGATACCAAGAGATTTTATTATAGATATCTTCAAGATCATGTGCATAAC
TAAACTTTTGAAAATGCTGAGTTACTTACAGAAGAGGCAAGATCATCTGAAGTCAACATT
TTTGCAAGGCCAAAGTCACCTGCACCCACATTGATCAATTGTGCTCAGCAAAACAACACT
TCCCTTTGAAAGAAATATAGGAATTAATATGACCACTTACCCAGGCGTATGTCTTGATCT
TTTGTTAAGAATATATTAGAACACTGAAGAAATCAGAGAACAGTATCAGTACAAAACAGC
CTCTGATATAAAAAGAGTTTGCCATGTGGACAGGAGAAATGAGTAACTAACCTTGACATC
ACGATGAAGAATATGATTCTTGTGCAAATAGTCGAGTGCCATCAGAAGTTGGACAAGCCA
CTTACAGATTTTCTGATAAGAAAGTTAGCTCCCACAAATTAGATGCCAAGGAGCGAGTTA
CAGGTATATGCATAAAAGTGACTACTGAGCAAGTAACTCATGCATATGAAATTCCACAGG
AAGAGAAGGCAAAGAGAAGACAAGAATTAAAGTAAGGGTTCGAACCTCTTCAGGAAAAAG
AATACCATTGGCCTTTTTAATAGCTTCTGCCCTGTACCACACAGAAAAGCAGCATAAATG
GTCAAGAACATGCAAGGCCTCAAATCAAAGCAGATGAAACCATGATCATATAAATTATAG
TTTCAACATCAAAGGCAAGGCTTACATGTCTCCTCCAGCACAGTAACCTATTATTATGCA
TACATAGCAACCCTGCAAACCAAGGAATCAATATAAAGCAATGTCAAGCACTGACAACAA
GTTAGGTGCCATAATCCATCAGAATACGAGACTAACTCAAGCAAATCACAAGTTGGGTAA
CCAACAAATTAAAGTATTTAGAGACTACTGTTCAGGTCTCCATTCACAACTTATCCAATG
AGATTCAACGTGTCCATATTTTACAGAGGATACATTAATTTTCAATGGGTTGAAAGTATT
TAAAGTATTAATTTTCAATGCAGAGGATACCATATAGTCTTCAGGAATTTCAAAAACTGA
AATTCTGGGGCAAGCTCACAAGTTTTTTATAACTTTTAAAAGTTGATATATCTAGACTGA
AGAACAAAAGTGGGGTCTTTAAAGTTTTCATCAAAATTACTTTTTGCACATGGTGAAAAA
CTCAGACTCTAACTAAAACATCAGTGTGCTAACCTACTTTCAACAACGGCTTAAAGATAA
TTCTGCAATTCTTGGAGACATGCATACATCTCAGTAATCGAGAGTATTAACATCAGAAGC
AACTAAAGATGAGAAAGAATAAGAAGTTACCTTTTCGACCCAAGAATCTTTATACTCCAC
AATAAATGGATTTTTGAATTTAGAAATGAGCTCCATCTACACAAAGAAGAAAACAGTCAA
TCTGTGGACATTTCATATAACATTAACACAAACTAATCAAAGGTTCAAAATGGAGCACAT
CCTAGCTAAGGATACTATTTATATGAAGCCTAGTTCATGTCTAACATAGACTGTAATAAC
AAATGAATCACATAGGAATCCAGACAATCTAAGAGTGCCCACAAGTAATGTGACCTGTTC
CTTGAGACAATCAAGATGAGCAATACTAACCTCCTGATGTGCAGATCTCCGTGATCTATC
AGTCTGGCGAGCAAGACGTATTTTTTTCAGCACATACCTTCATTTATCAGAAAGGAAAAA
TCAAGACCATATTAAAACTTGCATGGTAATCGAAGGAATAGTTGACCGGTGCATAGTCCC
AAGAAAGTAAATATGGATACAGAAAAAGAAAAAGTAAATTCCAGTCTTACTTCTTCTTTT
CGTGCTTATGCCTGACAAGAAGAGCAGAACCGAACGCTCCTTTCCCAATTTGCTCCAGAA
CTTCGTATTGCTCCATAATGTTGGTTCAATTTATCTTTTCTGAGGCAACATGAAAATGGT
TTTAATCTCATAGGCAGCAATACTTATCAGTTCTTGGAAATTAAAACAGACTTCAGCGTA
GCAAAGTAGAATCAAGGCATAGCTTCTTGTGAAGTTAATTAAGATTTCAATATGTCACAA
TCAGGTATTTCAATTTCTCATCAGAAACGAACAACGAAAATCATTCCCACAATGTATTCC
ACTCAAATGCCCACAATGCATCTCATTTCTCATAGTATTTTCCCTACTAACTGAAACTTC
AGTAAGTTATAACTGAAATTCAATGTGGTGAAAAGTCATTAAAGAACATTTTGGAAAGAA
ACAAAATATACTCGAAGTGTCTCAAGTCTCAAATCAGCTCATTCAAATCTGTCGGTACTT
TCAGATCCCATCAGTTAGGAAAAGGAAAATACAGCAGAAAATACTCAAAACTGTACTATA
TACCATGTATTGCTTAATTTCCCACACTTTCTATATATACAATCAAAAATTAAAAGGAAA
GAAGAAGATGCAAACCACAAACCATGAACTATAACTTGAACACTCAGCAGGAACTAGACA
AACACCAAAAACCCATAAAGATTTAGACAGCAGAAAACACATTCCACCAACAAAAAAAAG
CCAACACCTTTAGTGCCAAAAGAGAGGAGATTTGCAAGACCTGAGTGTATAGGCAAGTGA
GTTGGATCCAGAGAGATCACAATGCAGGTGGGAAAGGACACATTAGCAGTAACAGCAGCA
GCTATAAACGACACCGTTTCCGGACAAGAAGAATACAAAGAAGAAAACCCAGAAGAAGAA
TTGCAGAGGAAGTTGCAGTGGCTCCTTCGCCCATTAACCTCTATTGGTTTTTTTCACTCC
TCTCCATCTCTCAAGCTTTTAAGAAACTGACAAAAAACTGAGAGAAAAAAAGAAAGAAAA
AGATTACATTGCTTAATTGTTATATACAATAGTGGTCTCTACGTTAAGAAACACACAAAT
TTTAGGGGGAGATTCATTTTATTAGTTTTTTATTGGAATAAATATTGTTGGATTTCTGGT
TAGAGGGAGAGATGGGGTTGATGATGGTCAATGAGACTTGAATAGTAGAAGGGAGGTCAT
TTTGATTCTTCTGATTGTGAAAAGGAGAGAAGTGAGAGTAAACTCTGTCATGGAGGACAC
TGACAAACAAGGGGTGGGTAGCCCTGAGGGGAGGAAGGAGGGTCATGGCCCCCATTAATT
TTGTCACAGCTTTGTTGGTGCACCTTGACTTTCCTTAGATTTCTTCTCCTTTTCTAAATC
TTCCCTCAGATCTTATCCACTTGCTAATCTACTGGTTCTACTCTATAGATTTTTCTTCTA
TCTTTCTTCATGTTTGAAAATTTTCTTTTTGGTTGAGTGAAATTGGATCTTATTGTGTGA
GACAGCTTGCGAATTCAAGCATTGTCATGAATGCGACTTTAACTCTAAAATTGTATGATG
TTAATGATCAATTACTACTCTTTAAAATTCTTCTATATAAATGCAAGTGACATAAAGTTT
AGCTTCTTCATCTGTAATAACCCTCTGCTCCAAAATTTGAAGCCATTGTTATAACACACA
TGCTCCTTGAATGTAAGTCTAGCTTAAGAACTAAATGGTTGAACGTTATATATTGTTAAT
CAGTTTTCACTCCTAGTAATATAATTATCAATCATGTAATATTAGAGACAAATCAACTAA
TGTAAAAATATTGAGAAATAAACAATCTAAATAAAAATAATTAAAACGTCAGAACATACA
ACTCTAAAATGTAAAAAAGACACGAGTCTCGCGGGTTGCCTTATGATGATTGTTAATGAG
ATTTCAATAGCACTAATTCACTATCAAGAAAGCAAAAACCCTATCCTTTGTTTGCTATCA
TTAACAAAAAGAACCCCCATCATTTCCAACTGCAAAATTTTCCGGACGTAGAGTTATGGC
AGTCACGAGCAAGATTTCGTGTGAACCACTTATTGTAAAACCAGCATAATTAAGCAATAT
TACTTCTTCGGGAAGAGATTAAGCACAAAATTATATAATTAAATATCACTAAGATAAAGC
CCAAATCACCTTTATTTCCATTATTTATTTCCAAAAATAATCAAATAATTAATCTGACCC
GACCAAGGGAAGCAGGGTGGGGGCCCGCACCATCCCTCGGAGCCCAATCAAGACTCTCAA
TCACGAGGCTTACTATCCGGCGCTTTTTAATATTTGGTGAAAAGACCGTAATGACCTTGC
ATGGTTTGAAGTTGCTGTCGACGTGCTGGGAGCATATTCATGACAAAATGGTCTCTTTCA
TGGTGCTGGAGTTATAGTATAGAAATTAGAAAATGATAAAAGAATAATTCCATTTTTCTT
TTTTTTCTTTTTGGTTGAATCACTTTGATTGTTATTTGATAATGTGTGTGTCAATAATAT
TGATATGTTCCTAAGATTTATGTTTTGAAGTTAGATAGAAACTCTATTGTTGTCCGTATA
GAACGTTGTTATGACACGATAAAAAATTACTATGTGTTTTATTATGTTTAGTTTGAGTAT
AGACTAAAATGATATCAAGTACAAACGATTTTAGAATGACACATTTGTTGTGATGAATAG
GAATCATAATGTTGATCAACAAGAGAGAAAGATTTGAGAACTTGACAATTAAGCCGTGGG
GATCTAGGGTGGTTTAAGCAAATTGGGAGAAAATGAATGCTTGGATTTTCCAAAGTACAA
AGGGTGAAGGCTTCTTTGATGCTGCAATGAAGGGTTTTTAAAGCATCCGCGTTAGGGTTG
TTGCGTTACTTGTGTTTTAGGCAAAACTCCCCCAAACGAAGAAGACTAGCATGAGTAATA
GCACCATTGATGATACTGATACCTACCAGCTGATACAAAAAGCTAACCAATCTGCAATGC
TTTTCTCTCATCATTTTAGTTCTGTCATGCTAAGAAAGTGAAGCCCTTCTTTACCTAAAA
TGAGAAGTACTACGTGATTGCTGTGTGTATGTGTATATATAGACACATATACATGAGCCA
GAAAATGTAAAGCAGTAATGAACAACTCGTGAAAGTAAGAAATCATGAACAGCTAGGTTA
CAGGATGATGAAGAAGAAGCAGCCTCAGATTCTTTGTGACAGGCGAGCCCACAACCACCT
TCCTTTTGTTGTTTTGGTAATTGCATTTGCATGAAACCCTCCAAAAATTGAGGGCTACTT
TTGTGTATGAAAGTTTAATTTGCATTCTAATTTCCTCCATTGTTTATGGATGTAGAGCGA
GGTTGTTATTTTCTGGTTTATTGATGTATTTTCACTGCCATCCTTATATCATCTACTCAG
AGATATATATATTTCTTGAAAACGGTTCTCTCACAATATAAGAACATGTAGTATAGTACC
ATTAGAAAAGCGCACTTTTACTAGGCTATTGAAATAGATTATTATACTTCAATTTACACA
AAAATTAGAAACTCATAAAAGTGAGATAGCATACAAAGTTTGCATTTTAAGTTTTCTCTC
TTATTGCAAAAAATAAAAAAACACTAGCCAACATCTTACAATTTAAATCTAACTATTATA
TACAAAAGTTTTCATTTTAGTTTCCTCCATTATCTCAAACTTATTGTGAACTTAGATGTT
GCAATTTCGAGATGTATTTTGAGTCCTCGTCTATTTAAATCCTTCCTCACTCGCACATAG
CTAGTCTTATCACAAGATAAGCATATACCTAGTTTCATGAGAAAAATGCCACGAAATAGA
ACACACTATTGGAGCAAGATTTGGACACACCAATTTTGGGCCCTTGATAGTGGGCTGATA
GGTAAGTCCGGGCCCATGCTTATCAATTAGTCAGAAGTAACAGTACGTGGTCAAACCTCT
TTAAGTTACCCCATTTGTTAAACGGTAAAAGGGAAAGGTCAGATCAGAAGGAGAGTCTCG
TACAAGTCACTCACATATAGCACAAACCTCATACGTGTTGACTTCTGACCCTTTTCTAAT
TCGGTACTCCAAACCCCGTCGGATAATTGGTCCCCTCAATGACACACACGTGGGGGTGCG
TGTATGCTATCGCTGCTGCTCCTAGCACAATTGCTCAGAGCGGCAGACGGGGGCTGAGAT
ACAGTGTGGCGTACAGACAAATCCATCACATGCGCTCCTCATACGTGGCGCTGCCTAACT
TGTCAGGCCGTGTGCTGTCCCTTTGGGGTGGGACCCGCCTCTCCCTGAGCTGAAGCCTGA
AGGATACGACAACGTATTGTAGGCTCTCTCACTGCCACTGCCAGCTGGGTGAGGGTGGGC
CCCACCCCGAAAACAGAAACATTATGTCATGCAGACATGCATAATGCATGTGTTGTCAAT
TTTCTTACGCCAAAAATCCCCAAAATCCCAAAGAGAGGCCAAAATATCTGAATTTTCTGA
TTTTGATTTTAGTGAAATAATTAAACTTTATGCATTTGTGATTCTATTGTAATTGGTATG
ATTTTCAGCTGAAGGACATGCGTTAGGCGTATAATATTCAATAGTCAATATCTCGTTTGG
AAGAGAGATGTTTAAGTTTACCTATAAGTCTTTCGGTATTGTCTTTGATTTATGATTGAT
CGAATATGTCGGTGAGCCGTGATTTAGTTGATTAAAGTGTTTAACTAACAACTTTAAGGT
CATAGGTTCAAACCTCATTAGACATATGTAGAGTAACGATTGATCGAATATTATGATTTT
CATTTTAAAGAGATAAAATAAGTTATTCGGTAATTAATTAGTGAAATTTTGTTGATTACT
CTCTATCAAGAAACTAGAGTGCTCTTATAGCTAAACACATGCTTGACTCGATCAGATCAC
TCTTCAGGTATTTTAATGGCACAGGCACAATTATTCTCTATTTGTACAAGCATGATATAT
GGCATATTTTATGGTATACCATTTCCTATGTTTCAGTGTAAAATATAAACTTGTATAAAA
ATGTAACAAGGTGAAGAGAACATTGTAGCGTTGTGTCGAAGGCGATGGCGAGCTAAAGCT
ATCAAAGTATAGTAATCGAGAGCGAATATGGAAATAATAAAATGACAGTCTCATTTGAAA
TATGGTCCTAATTTGTTTATCTGTCGGTGCTCACTACAAAACAAATTTTCAGACACATAT
TATCCTGCCATGAAATATTACATATTCCCCAAGAAAATAAAATTTCATGTCAACTGCAGA
TCGAATACTAGCTACCACATGTTCACCAAGCTAAGATAGAGAAAAAAAAAAGTATCATAT
TATTACTGAAAATATTGCACACACAAATATGCAAAACATCAGAATTCAAAATCAAAAGCT
GCCGGTACCACATTGTTTTTCTCACCTTCAGCTAGAGATGATGACTGTTTCTCCGGTGAG
CGTTTCCCCGGCGGCGGCGCTTGGTGGTCGGAAGGCGGTACGAGTATGCCTTGGTTGTAC
AAGGTGCTTAGTTGATGAAAATAAGGGCAAGTCCTCGAGTCAAGCGACCTCTTCTTGTTC
ACATCCTTTGTTTTCCTAAAGTACTTATTGATGTTCTCCCATTTCTCTTTGCACCTCTTG
GCGTTTCTCTTGTAACCCATCTCCGACATCCCTTGTGAGATTCTCTCCCACAGTGGAGCC
TTGATCACGTCTTTATCCTTGTCTTGTTGATCGACATTGTTGAAGAGACTGCACCGGAGG
TTGATCAGAGCCAAGACTTCGTCCCTCGGCCACCTCTTTCCGAGGTCTTGCGGCTTGTCG
TTCGAGCTAGGGTTTTGAGTTTTGAGATGATCGGAGCTAGGGTTTTCCGGAGGCGGAGAT
GAAACAGCAGGCAGTTTTGGGTTGATATTGCTCAGATTGCTGGAACTAGGGCTTTGTGGC
GCAATGGCTTCAGTCAGTGAAGTGGGTGTGCTTGGAATATTTTGGGTGTGGAAAGTAGTT
GTAGTAGGCTTGTGAGCTTTGCTTGCAGTTGGGACCATTGTGGATGGTGTTATTGGTTCT
TGATCAGTTTCCTTTTGGCCATTACTAGGGTTAGTACTACTACTAGTACTAACTGATGAT
GTGTATTTCTTCAAGAACTGAATGATTGTAGCTTGTCTATCACCTGCAACAGCTTGTTCT
TGTGCCATGGTTTCGAGCTCCTTGTTCATCCTATCCATCTCTTGCTTCTTCCAAGCTTCT
TCCTTTGCAAGCTTCTCTTCATCTCTCCTCACCATGTCTTCAAGTAGCTTACTGTGAATC
TCTTCTTGTTGAGCCATCAACTTGTTCACAATGTCCTCACAGAAACCTTTCAGCATTTCA
AATCTCCTTTGCCTCTTCCTCTTCTTGTTGTTGCTCTTTGCTCTAACAACTTCCATCCCT
TTCTCACTCACCGTTTGATCATTGCTTGGTGACTCTTGAGCATCAGAAGCTGGTTGATGA
CTTTTATCTTGGTGATCTCCTAGTTCTTCACTTGGCTTTTCAACTTCTACTGCTAATTCC
TTTTGGGTAACATTCTTTTCTGGTTGATCCTCAGCTGGGTTCTGAGGTGGCTCGACTGGT
GGTGGTTGATAGAGCTGCTCAAGCTCACTGAGAAACCTGAAGTTCTTATTGAAGTTGATG
TTGTTGAAGTACCTGCTTTCCTCTTCAAACTTTTCCTTGCACTTCTCCGCGCTCCTTTTA
AAGCCTGCCTCTGCTAGCTTCCTGCAGCTCTCATCCATCCCATCACAAACTCATTCAGCA
GAAGCAGAATATTATTGAGCAAAGCATTTATCCATCTCGATCCTCTTAATAAATAAATAA
AACTGTACGAGGGGATCTTTGTGTTATTTACAGAATATGTACAAAATGGTCATTTGGTTA
TCTTCCTCTCATAAACACATGAATAAACAGTAACTCAAAATTCCATTAGCATCAATCCCT
ACTTCACACTAATCAAATCTATCTTAAGATTCTTAACCCTAGCTAAGAACAAGATTTAAT
CTTGCTGGATGGAAACTTCAACTGTATGAATAAGCAGTAGTGACTATAGTTATGTAGGTA
TAGTACCTTGATACATGTTCCCAAGTGAACTCAGGGAACCAATTCTCCATGGTAGATCTG
ATCCGGAGCAGTGCAAGCAGCTCATCGTTACTCCAGGGATCGCTAGGCAATTCCGGTGCG
GCTTGCTGTCGTTCGATCTCCATATTCGATGAGGGCAAGACCAAGGTAGTGCTGCTTTCT
TGCTTCTCTTGATCATTTCCGCGTCGGTGAAGTACTACAGACGGATGCAGAAGCTGATTG
TGAGGAGGTGGCTGAAGCTGCACAAGTTCTTGAGGCGGTGGTGGAGGAGGAGGAGGGTTG
ATGATGTTGTAGTTATGATGATGATGGTGGTGGGGATGATCGAAGGGTTGGAGATTAGGG
AAGGAAGAGAGGGGGATATTGGGAAGAGGGAGAGGGAGTGAAGTTCTTGAGGCTGCTATG
AATTGGTGCAACTGCTCAGCTGGGTCGACTCCATCGAACATAGTTGCGTTTTTGAGTTTC
TTTACTCTCTCCGTTTTGCTCTCACTACTCACTGTAAATTAAGATAGCAGCTAAAATGTT
AGAAAGGCAAGACTACAAAAACACCAAACCTTCCTTCTCTTTCTAGCTCTCTTCTATCAA
GGACTTTTGTCCTATGCTTCTATCATGGAAGGGAAGAGATAGCCCACCACACCGTTTTAG
AAGAAAGTGAAGTCACCCTCAATTGGGGAGGAAATAATTTAGCTCGACTAAAGGTGGCAT
TGTAATTTCACTATATATATATATTGTCGACGTATTGGTACCTATATATACTAATTCTAT
ATATCCCTTATTTTGCTAAGACTAGTCGTAAGTCTTAATTAAGTAGCTAGAGATTTTCCA
AGTTGTGGAAGCAACAAATCTTAATGACTTCGATGTGTGTCGGTTTGAATTCGTCAAAGA
ACTAAAATCAACGATGTACATGATTCCTGGAAAATGATACTTTAAACAGGGAAATGAGAA
AAATTATTTGAAAAATTTGGGAGTATTTGGGGTCCTCTAGAATCCTATGCAGTAGCTGAT
GCTCATGATGGTGTAATTAACGGCAAGGGGGATGGCAGGACACGTGAAAACATGCAGAGT
CTGGGACCAAATTATTTAAGGAAGGTGGGTCTTTCCAAAGGGTACATGACGGAGGGACTA
CCCTAAACCATGCTACGCTCGATCTCACTCACCACCCCCATTTCAAATCAAAGGGTAGTA
CCTTAGCCTCGCTTCGCTTAGCCGCCCTGCCCTGGCCTTTCAAGTTTGAACACCATTTGG
CAATGATCCAACAACATCATTGAGCTTGTTTCTTATGTTGGACTGTTGGGTGCTTCTGGG
TTTTGCAACTTTTGACACAAAGGTCGAATATTTCACTCTTTACATGGAGATTATTATGCA
TGCTTGTTAAGGGTCCTTGTAAGTATAAACGACGGTATCTTCAA-AAGTTTTATAGATCC
ATAGAAAACGATCAATCTCTGAAGTAAATAAGGTGATTATCGAATCTTCTGATGTGGAAA
GTTACCATAATAAGAAAATTGAAATTTTCTCTTAAGTAATGGAGAGGAACATGAAAGAGC
AGTGCTAAAATACATTCCG
>Group_3_B1_subgenome
CATATATAAAAGCTTCCAATGGCGGGCTGATTCTGTAGACTGAAAGAAGCTTCTGTGCTT
AAACAAACGTGAAGAGGGTATCGTTGTCATCTGTTCAAGTTATAAATTTGCAATTGGGAC
ATTTTTTAGGTGTCACATCTTGGTTTGGCAAAGTCAACAATATGCTACTAGAAGAACATA
GATATCAACTTATTTGGAACAATGAAATTTATGGGGTTGATAGGGTTTGATTAATGCGAA
ACCAAAACGAATTGACGCATATATGATAATATTGGTCCCTTTGTTGAAATGAAACACCTC
TCTGAAAAACATATTTCAGTTTCAATAGAGGAGATAATCTAGAGGCGTTGACACAATCTA
TATGCCGTTACAAGACTCTTAACTAAACAATGGCTACAAAATCAGAAGAGGTAGAGCTGA
AGGAAGATGTCAATATTGCCCAGATAGATAAAGATGCACGAAGTTTCCCAAAGAGATCAG
AGAAATGTTCAAGTCCTTCGAGCGGTTATATAAAAATCTCAAAAATTTGGTCAGATGTCT
CTTGTCGCAATTAATCTGGCATATGGTGCAAATCAAAATGTCTTTAGAATGAACAATTTT
ACAAGCAAATTTCTGCGTCTGAAATTGGAAGGGATGCATCTTCTATCCTCATTACATGCA
TATTTGCATCTGCATTTCATAAATAAGCCTAACTTTCAAAGTCAGAATCCTATTCGATCT
TTGTATTATTTAAGGAGTTTATTCACTTGTACAAATTATGGTTCGTTTGTTTATGGATTG
ATCTATATATATGCACTAGTATTGTTGCTGTGCTAATAGTGACAGGCCGGTAGTATCGTT
AAGAAAGGAACCGTAGGTCTTGCCGGAGGATGATCCATTATATATGGTCGCCGGCGGCCT
TAATCAAGGCAACAATTTTGTAAAGACGTACTCCCATGCAAGGCAAGAAGCCCTAGGATG
TACTTGTGCTCGGCAACGGAAGGTTCAATACTGATCGGCTCCAACTGTCTTACTAATCAA
ACCATGCCTACTGTGAGCAGTGGGAAAGAGTAACTTCACCTTTATGTTTCCCTGATTGCT
AAAATATGATGCTTATAGCTGTATTTGGTTGTTGAAGTTTGAAACTTTAGATATGGCATT
GCTTTTGGAATCGGTATAATGGGTTTCGTGAGGCTATTGATGGTTGCGAGGTTCTGAGTT
TCGATTATGTTATGGACACTTTATTGTGCATCCAGTCTGAAGTTTCATATCTTGTGAACT
TTTGGCAGTGTAGTATTTGAAGTTGTGGGTGTGATTTGGGTTTTGCATTTGAGTGGTGGA
TGAAGTGAATAGTGATTTCTTACTTTGTTGTAATGTAGGCAGTGATTGAGAAACAAGACA
TTGATATATTGTGCTGAAGAGCTTGGTGGGATTTAGAAAATGATACGAATCTTAAAGATT
AAACCCCTAATATCTTTGCTTGAGTCTTCTTCTAGCCACCACTTCCTTCAGAGGTGCTCT
GTGAGCAGGACTTCAAAGGGCAAGGCGAAGGTGAAAACTGCAGCCCCGCTGAAGCGCTCA
AAGATAACTACGAAAAAGGGTTCTGCAGATGCTGCTCCTAAAGGTGCAGGAGGGAAAAGA
TATGCTGAAAGAGAAAAGTTTTATGAGCAATGCTTAAGTGCACCTACACCTGTCAGGTAC
CTGACGGAGAAGGAGAGACAACGTGAAGCCGAGCGAGCGAAGTTGGGACTTATTAGCAAA
GATCGACAGCGAGAAATTGATATGAAGAAAAAGAATAAGCCAGAATTTCAGATCTCGGAA
TAACCAACAGTTATTGGACCTCCTGGTTTGGATTTGATATCACTAGGTTTGGTTGATGAG
GAGAAGTTACCAAAATATGAATTGACTGCTGAAGATGGCCAGCGGCTTGCTAAGGAGTAT
AGCAGGGTGTTGATGAGGCGTCACCGGGCAAGGCAAGCAGCAGAGTCAACACTTTTGCGT
TTGAAGAAGGAGGCTATTGAGGCATTGCCTGAACATTTGAAAGCAGCAGCATTGGTGCCA
GACATGACACCATTCCCTACAGATCGGTTCATGGCAACTCTGACTCCTCCAATTGAAGGC
TACATTGAGAAGGTTAAGGAAGCTGCACGGGAGCAGTGAGAAGGGGAAGCTCAGATAACC
AGAGGTTGAATCTCCCGTCTTTTTGCTTTTTTATATTAAACGTTATTCGAACTGTTTAGA
ATACTTCAGAAGAAGGTCGAGCTTTTACTCAGTTTTAAAGGTTGCACAACATTTTATTTA
AGTGTTATGCTGCATTTTTTTTATAATGGCTCAGGGATTTAAATGACCTCCTGGATTGTT
ATCCACAGTTTTGTAGAATCAATAGTCGCACAATTCTCTAAGAACACTTGCTCGTGAATT
GTTATCTATAGTTTTGTAAAACTCCCCGTTTTAGAACCGAGAGAAAATGGATCTCTGGAA
TAAGTTGAATTTTTGATGTTAGAACTTCCCCTTTTTTAGACTATTAAGGTGGAATTATCT
TATGAAATGAGCAGTGCTGATGATATTCTGTTATCCCTGAAGGTACTCATTTCTGCTAGT
CAACAGGATCTGTAGCATACTATCTTGAAGTTAGATGTTGTCTAGGAAAGCCACAGATAA
AATTGTATACATGTCAACTCTTTTCTGATTTGCACAAAGGAATTGATAGTATTTGTAGTC
ATTTTCTTTGAGAACGCATTGTGCAATTTGAATTGCATCTTGTTTTCTTTTTCCTGTTTG
GTTTCATACTGTCTGTTGAGTGATTGGGGCTTGATGTACTTGGGTTTGTTATTATGATGC
CTATCATAGTACTCAAGCTCCTTCACAGAAATAAAATCATGCAGCGTGTAGTAGATTAAC
TAGATTCATAGGCTCTGATCAGCTTATTTTGCTGTTTCTTAATATTGTTCTTCATGATTC
TTATGCAGGTAGAGTTATGCTTGCATGTTAGGACTTATTTGGTTGTTGGAACCTATCTAT
TACTGAAGTTGAAACTTGACTTCAGGAAGTCGCACATTCACGCCAAAGTGATGAAAAGAG
TTGCTGAATTAGATCTAGTCCTTGTGTTTTAGTTAATAATATGCCTGCATGCTTTTGATA
ATTCCATGTGGGCTAAAATTTGTGACCAAATCTGTTGAATTTACGTGTTTGCAAGGTTTT
AGAGTAACTTTGGTTTCCTTATCAAATTTGAATTCTATATGATGTTCTTTGAAGCCTTAC
TAATTGAACTTGATGTGAACGTTAAATCTTATTGTATGTTGATGATTGTTAACAGGGATT
TGCAATAGTAGTGATACAAATTGTAAACATTTATTCTTTAACCCTACTAATGATAACTGG
TCTGCCCAAGCCTGCAATGGATCTTGTTATTTTTCAAAGGTTTAGAGATGAAAAGCAAGG
GTTAGTCTAATAGCATTGGTGAGGCCAGTAGTGGGATGATCAATGACATAGGGACATGAA
TTTGATTGCCGAGTACAGAAGGGGGAAGAATATTGTAATTCTCCTCTTTTATGAACTGTG
ACTTGTACGAGGAGTTATGAATGTACCAAATGGCTTAAGCAGGGAAGCCTCTGCAGGCAC
TAGTCTTTAAAATAAGGAACTAGATGACCAGACCTGAAACTACTCCACAGAAACAGCCAT
GCATACTAAACTATATTTTGATGTGTTATAGATTTAGTGGTATGCTAAAGTCAACGAAGA
GATTCGACCATCATATTTCTGTATATAAAGTTTGAACTTTCTGTATGAATACAACTATAT
AAGTCACTATCCCTCACCATTATCAGCTTAGAATGACACTTTGATTGAGGTACTAAAAAA
GATGGGGAAGGCAAGCAAATGGATTCTGAACTTTCTGATAGGAAAGCAGGAGAAGAAGGA
AGCTCTTTTGACCGAGAAATGTGCGTCTTCTACCCCCAAACCAAGCCGCCCGGGGTCTCC
AAAAGTTAAGCGAAGATGGAGCTTCGGAAGATCATCTCACAGGGTTTCGAAATCTGTTGA
TTCGATTGACACCGCTAAACTGGCATTGAAGCCTCAGCAGAATCATGCCATATGGGTGAC
AATACAGGCTGAGAATGCTGCTGCTTCGTGCTCATTTGGTACAAATTTGCATCCGAAACT
ATTATGATTCCGACAATTTAAATCTACCACGCTCGTTACTTACTTTGTTTTCAGGCAAGG
AAAGCTTTACATGCCTTGAAAAGTCTAGTGAAGTTACAAGCGCTCATAAGAGGTCACTTT
GTGAGGAAACAAACTAATGCTACTATGAGGCGCATGCATGCTTTGTTGGCTATCCAGGTT
CGAGCTCGAGTTCAGAGAATTCAGATGGCAGAGGCAGCTGCACAGGTTGATAATAAAAAG
CAGTCATCCATTAAAAGAGGTTCCCCTCATGCCAATGATGTTCATAGGGTAATTAGTCTT
TCCTCCTTCAATCTGAAATTTGTGTGCTAGTTATTAACATATATGGAAAATGATCTCATA
ATTTTGATTTTCTATAATTTAAGATTGTTCATTTCAATACCACACAAACTCAATTGAGCT
ATACAATCATTGTTACTTGTGCTGAGCTCCTCATATTCAAGAACAACAAAATTCAATTTA
TTGTACCTAGTTTCCCTACTATTTTCTTATCAAACTAGAAAGCTTTTCTATCCTAGTTGA
TTGGATTCATGTTTGCCCTTTTATTGCAGAAGAAAATTTATATGACTTCCAATGAATCAC
AAATAGTTTCGAAGAGTACAAGCGGCTACCTGAATCATTCACAAACTGATCAGACTCATC
AGAGGATTGATCATAGCTACACATCATTTTCTTCCCATCGTCTGTCCATCTCCAACCGGC
ACAAATACAATGAAACATTGTTCATAAAACCAGAAACTAGTCCCCAAATGCCTTCAGCCA
AACAAAAGCCAACAAGATCCTACATCCCTTTTCAACAGCATGATTCTCTAGTTGAGCCTA
CATGTTATGACTACTCATTCATGCCTAGTTACATGGCCAACACACAATCTTCAAGGGCCA
AAAAAGTCAGGTCACAGAGTGAACCTAAGCAACGACCTGATGGGAACAACAACTATAGAA
GTAAGCACACAGAACTAGTAGATTCAGTAGATGAACAGTTTCTGAGACGTTCGTCTTCAC
AGTTCAAAACCAATGATCAGAAAAACCATGATCCGTTTGGTAAGCTCTATAGACCAAGAA
GATTGTTTGAGGATAACAAGTATGATTACATTAATCCAAGTCATTCCCAGTATACTGAAT
CTCTAGCTTCAGAGGTAAATTGTTTAACTCGATGAATTTTTTTTTGTTTTGAACCAAACT
CAGATGAATTTTGCAGGTTGATATACACAAATATTTGCTGGCCTTGTCTCATTATTGTCT
AATTGCAATTCATTGTGTGATTGCAGCCCCATGTGATATTGTACTAATAGCTCCTCGCAC
ATCGATAATGAGTTGGGAAAGGAAAACGGATTCGATGCTGAAGATCAAATTCTCTTGTAA
TCAGTAAAAGTAAAAGTTCAGTGAAGTACACTATACTAATTAACTAATTGTACTTGTTTA
TGATATCAATTGCAATGCCTGACAATACTTATCTGAAGTTACCTTCATTTGAACTTTCAT
TTGGAACATGATGCAAGCACTTAATACTTGCGGTTCTCTGTGTTTACCTTCGACGGTTAA
ATTACTTCGGATCTCATAATAAGAAGTAAATGCAAGAGATTTGAAAGTCAGAAAACATGT
TAGTGCATTTTCACCATACAAGTTACAGAACTCAGTATCTAACTAAATACCTCTCTTGAC
AGTCCCATAAAAATGAAAACCTATTTAGAGCAGCTCTTTGGAAATTAAACTAAAAACCCT
CCTGGTCTATTTACTTGACATTAGTATTTTCCTTAATGATCTTGGTCAACCAAATAGCAG
TTTCCCTAGGACACACATTCCCAGGCCCAAAAGGCTTAAGCACCACCTCAAGTTCTTGAT
ATTTTCCATCTTGGAACAATCTTGCACAAAGCTCAAGCAGCGCTTCTAAAGCTTCAGCCC
TCTGCTGCAATGATGAGGTGTCAAGCCAGCGGCGGCTTGATGATGCTCCTCCTGCATCAG
CAGGTGTGTCTTGAACACTGCACTCATGAGGTCTCTTTTCCCAATCACATTTCTGACCTT
TCTCCTCCATGTTTGAAGGGTAGTCATTATTAAATGACTTCAGGAAGCTAGATGATGGAG
TTGGAAGGGAATTGACAGTAACATCATCGTGAGATTCATGACAGAGAATGACACGTACAT
TGGTCTTCACCTGTGGCTCGGATAAGTTTTTTTTGTGAGTCTGGGGTGCCTTCTTGTTCC
GCTTTGCTGACCGAGCAGTAGTGGTGGCTTTCAAAGCTTCTGGTGCCTTCTTGTGCATTC
CTCTAGTAGTCACCATCCTATTCTTTCTTTCAAAATTACTAGAGAACAATAATATTGTAA
TAGCAATTGGAATGTTTCTTGTTTTCGTGTGTAAGACTTATATAGAGTACTGATTGATGA
ATGATGGCATTCCCACATGTAGCTAGGAATAGAACCTTCTCCCTGTATAAGTAGGACTTA
CGAAAAGGATCAGGTATGGAAAGCAACTTAATTAACGGCCAAGATATCCTAACAATTTTC
TATTTTCCTAAAAAATTAGGAAAATACTTGCTGGTTATGTTAAGGGTTATAATCCTACAA
TACTACTCCTCGTGCTGCTCCTCTTTTCTGTTATTTCCATTTCTTCATGTTGAGATATCA
ATCAGCTTAATAAAATAGTTGTACACGTGTTTTATCACTTCCAACTCAACCATGTTTGTT
GAAAACACAGAAGGTTTATGCAATAGCTATTGGAACAGTTATATGATGAATAGTACATTC
TCTACCGCCGCATCCGCTGCTGCCGACGCCACCGCTGAGTTAATAAGAAAGAATACCGGT
GACACCTTACAACCTGCTCCAGTAATTTGGAAGGCCACGGTTGTCACAATATTCAACTTC
ATACGGAAGGCGGTGGCCACCTTCAAATCCCCGCGGCCATTGTATCTGTTTTTATAGTGT
TTGAACACAGGTGACAATTATAAGTAATTATAACCAATGACTCAAACTAAGTTAGTCCAC
GGTGATGACTAGTCTGAGATCGTAGCCTACAATGAACATCTGACTAGATGCCTAAATTCC
TCTTGAGAAGCTGAGAACAAAACCTCAGAACTACAAAACTATTAGTCAGAAATATGATAC
ATTTCGGACGTGTGGCATCAGCTCATTAGATACTTTGAACTAATTAATCTCATCATCCTG
TTTGACAGTATTTTCCTTGATGCTCTTAGTTAACCAAATAGCAGTTTCCCTAGGATCCAC
CTTCCCAGGACCAAAAGGTTTCAGCAACACCCCAAGCTCTTCATACCTTTCGTATTGGAG
CAACCTTGCACTAAACTCGAGCAACCCTTCCAAAGCTTCAGCCCTTTGCTGGTACGATGA
GGTGTCAAATCGGCGGCGTGTGTCTGATGAGGTCCGGCTTGATGCTCCGCCAGCAGTTGC
ATTCTGATCAGAACATGCATCACTTCGGTTTTCTCTGTCAACTTGAAACACGCTGCGGTC
AATTCCCTGCCATGCACCCATGAAACTAAGCCTGCGAGAGGCTTTATCAAATATCTGAAC
TGTGCACTTGTCTTTCATCATTGAACGGTCACCAGATTGTGGAGAACCAGATGAGCCCTG
CACAGAGGTTGGTGACCCTCTACGGGTAGGCAGAAATTGTTCTTCATACAATTCTTCCTC
ATAAGATGCTAATGGAAATTCAGCTATCCGGTCAATTCGAGGGGAATTGACAGAGACATC
AGGAGATTTAATACAGTGTAGGACACCAACACTAGGCCGGAAAGGGGATTGTTTTTGAAT
TGCAGGTCTTGTTGAAAATGGCAGTGATGCTCTGCGAGTTGTAGTTACTGCTTTGTCCTG
AGTGCGTAAAACGGGAATCTGGAAAGATAACATTGATTAACTCAAACTAGTGAGTCTAGC
AATACTTGCCATTCAAAAAGTAAAAAATCTACAATAAGGGAGAGAAGGAGACAGAGAGAG
AGAGAGATCTCCCAAATGATCTTACCGATGAGCGATTTTTTGGCTCCATCCATCTCTTGG
ATGTGGCAGAAGCTTTTGCTGGAGTAATTCGCTGAGTCTGGACATTACTTGAAGTTTTAG
AAGCAATTGGCTGCTTGTGAATTGACTTTTTTTGGGTGGCACCAACAGACATTCCTGTGA
ATTCTTGCTTCAGATAATTAAACTTGTCATTCATGTCTTGGGTAGAGCACACAGGATCTT
GCTCACCTCCTGAAATACTAGGATTTAAAGTCCTATCATTGCTTAATGTACGCCGCTTCT
CCTGGTATGTTGAGTATCGAACATCTTCTGTCTCAGAAAATCTAGTTTTCTTCAAGTAAT
TGGGGCTATTGATTTTGAGATGAACCTTTTGAACATAAGGCTGAAGGTGTGGGTGACGGA
GCAGCTCCGAAGCCTGCTCCAACAAAAAGTAGTTCAAATGAGATGTACAGTACTATCATT
CTTTTTGCAAGATGTAGGCTAAGAGAAGTACATACACTTGGCCTGAGTTCTGGGTTTTTT
CGAAGCATGGTTTTAACAAGGCCTCGACTGAGAATAGAAATAAGCAAAACATTAGGTCAA
CAATATTCTGTTATGCAAGGAAATAGAATATATTAAGAGACAGGAAATTAAACTAAAATT
ACTTTTGTCATTAATTAGTAACTTATGCAAGTTAAAGTGACAAAAGTATCAAAGTGATTG
GAAGTCAATTCCATATACAGAACTTTAAGAATACAGAAACCAAACATAGACTAACATGCA
GTTGAATGAATAGCCATCGAAACCAACAGACTAAGAAAGCACTTACAATGCACTGGTGTA
CTTTGTGGGAAGGGGAGCCACTATAGACTTATTAATTTTGGTAATAAGTGCTTGTATATC
CTGTTTGAGAAACAGGAAATTAATAAGGAACAAATATACCAATAGAAACATGTGAAAGTA
AGTGGGAGTATCTTCAAAATAGGAGGTCTGGAAACTTACGAATGCTTTAAATGCAGGCCT
ATGAGATGTCATTTCATATATGCAGCATCCTGGATAAAATATGTTAAGTACATTACAAAA
GGCAGCTAAGAACAGAAGAATTCCAAAAACACTGTTCTTACCCAAAGACCAAATATCTGA
TTTGGAACCATAAGGTATATCAGCAAGAAGTTCGGACACATATAGCTAGGAGTTCCGACA
ACCTGAATTTGAGATACCAAGAGATTTTATTAGAGATATCTTCAAGATCATGTGCATAAC
TAAACTTTTGAAAATGCTGAGTTACTTACAGAAGAGGCAAGATCATCTGAAGTCAACATT
TTTGCAAGCCCAAAGTCACCTGCACCCACATTGATCAATTGTGCTCAGCAAAACAATACT
TCCCTTTGAAATAAATATAGGAATTAATATGACCACTTACCCAGGCGTATGTCTTGATCT
TTTGTTAAGAATATATTAGAACACTGAAGAAATCATAGAACAGTATCAGTACAAAACAGC
CTCAGATATAAAAAGAGTTTGCCAAGTGGACAGGAGAAATGAGTAACTAACCTTGACATC
ACGATGAAGAATATGATTCTTGTGCAAATAGTCGAGTGCCATCAGAAGTTGGACAAGCCA
CTTACAGATTTTCTGATAAGAAAGTTAGCTCCCACAAATTAGACGCAGAGGAGCGAGTTA
CAGGTATATGCATAAAAGTGACTACTGAGCAAGTAACTCATGCATATGAAATTCCACAGG
AAGAGAAGGTAAAGAGAAGACAAGAATTAAAATAAGGGTTCGAACCTCTTCAGGAAAAAG
AATACCATTGGCCTTTTTAATAGCTTCTGCCCTGTACCACACAGAAAAGCAGTATAAGTG
GTCAAGAACATGCAAGGCTTCAAGTCAAAGTGGATGAAACCATGATCATATAAATTATAG
TTGCAACATCAAAGGCAAGGCTTACATGTCTCCTCCAGCACAGTAACCTATTATTATGCA
TACATAGCAACCCTGCAAACCAAGAAATCAATATAAAGCAATGTTAAGCACTGACAACAA
GTTAGGTGCCATACTCCAACAGAATACGAGACTAACTCAAGCAAATCACAAGTTGGGTAA
CCAACAAATTAAAGTATTTAGAGACTACTGTTCAGGTCTCCATTCACAACATATCCAGTG
AGATTGAATGCGTCCATATTTTACAGAGGATACATTAATTTTCAATGGGTTGAAAGTATT
TAAAGTATTAATTTTCAATGCAGAGGATACCATATAGTCTTCAGGAATTTCAAAAACTGA
AATTATGGAGCAAGCTCACAAGTTTTTTATAACTTTTAAAAGTTGATATATCTAGACTGA
AGAACAAAAGTGGGGTCTTTAAAGTTTTCATCAAAATTACTTTTTGCACATGGTGAAAAA
CTCAGACTCTAACTAAAACATCAGTGCGCTAACCTACTTTCAACGATGGCTTAAAGATAA
TTCTGCAATTCTTGGAGACATGCATACATCTCAGTAATCTAGAGTATTAACATCAGAAGC
AACTAAAGATGAGAAAGAATGAGAAGTTACCTTTTCAACCCAAGAATCTTTATACTCCAC
AATAAATGGATTTTTGAATTTAGAAATGAGCTCCATCTACACAAAGAAGAAAAGAATCAA
TCTGTAGACATTTCATATAACATTAACACAAACTAATAAAAGGTTCAAAATGGAGCACAT
CCTAGCTAAGGATACTATTTATATGAAGCCTAATTCATGTCTAACATAGACTGTAATAAC
AAATGAATCGCATAGGAATCCAGACAATCTAAGAGTGCCCACGAGTAATGTGAACTGTTC
TTTGAGACAATCAAGACAGGCAATACTAACCTCCTGATGTGCAGATCTCCGTGATCTATC
AGTCTGGCGAGCAAGACGTATCTTTTTCAGCACATACCTTCATTTATCAGAAAGGAAAAA
TCAAGACCATATTAAAACTTGCATGGTAATCGAAGGAATAGTTGACCAGTGCATAGTCCC
AAGAAAGTAAATATGGATACAGAAAAAGAAAAAGTAAATTCCAGTCTTACTTCTTCTTTT
CGTGCTTGTGCCTGACAAGAAGTGCAGAACCGAACGCTCCTTTCCCAATTTGCTCCAGAA
CTTCGTATTGCTCCATAATGTTGGTTCAATTTATCTTTTCTGAGGCAACACGAAAATGGT
TTTAATCTCATAGGCAGCAATACTTATCAGTTCTTGGAAATTAAAACAGACTTCAACGTA
GCAAAGTAGAATCAAGGCATAGGTTCTTGTGAAGTTAATTAAGATTTCAATATGTTACAA
TCAGGTATTTCAATTTCTCATCAGAAACGAACAACGAAAATCATTCCCACAATGTATTCC
ACTCAAATGCCCACAATGCAACTCATTTCTCATAGTATTTTCCCTACTAACTGAAACCTC
AGTAAGTTATAACTGAAATTCAATGTGGTGAAAAGTCATTAAAGAACATTTTGGAAAGAA
ACAAAATATATTCCAAGTGTGTCAAGTCTAAAATCAGCTCATTCAAGTGTGTCATGACTT
TCAGATCCCATCAGTTAGGAAAAGGAAAATACAGCAGAAAATACTCAAAACTGTACTATA
TACCATGTATTGCTTAATTTCCCACATTTTCTATATATACAGTCAAAAATTAAAAAGAAA
AAAGAAGATGCGAACCACAAACCATGAACTATAACTTGAACACTCAGCACTAACTAGCCA
AACACCAAAAACCCATAAAGATTTAGACAGCAGAAAACACATTTCACCAGGAAAAAAAAG
CCAACACCTTTAGTGCCAAAAGAGAGGAGATTTGCAAGACCTGAGTGTATAGGCAAGTGA
GTTGGATCCAGAGAGATCACAATGCAGGTGGGAAAGGGCACATTAGCAGTAACAGCAGCA
GCTATAAACGACACCGTTTCCGGACAAGAAGAATACAAAGAAGAAAACCCAGAAGAAGAA
TTGAAGAGGAAGTTGCAGTGGCTCCTTCGCCCATTAACCTCTATTGGTTTTTTTCACTCC
TCTCTCTCTCTCAAGCATTTAAGAAACTGACAAAAAACTGAGAGAGAAAAAGAAAGAGGA
AGATTACATTGCTTAATTGTTATATACAATAGTGGTCTCTACATTAAGAAACACATAAAT
TTTAGGGGGAGATTCATTTTATTAGTTTTCTATTGGAATAAATATTGTTGGATTTCTGGT
TAGAGGGAGAGATGGGGTTGATGATGGTCAATGAGACTTGAATAGTAGAAGGGAGGTCAT
TTTTATTCCTCTGATTGTGAAAAGGAGAGAAGTGAGAGTAAACTCTGTCATGGAGGACAC
TGACAAACAAGGGGTGGGTAGCCCTGAGGGGAGGAAGGAGGGTCATGGCCCCCATTAATT
TTGTCACAGCTTTGTTGGTGCAGCTTGACTTCCCTTAGATTTCTTCTCCCCTTTTGAGTT
TTACCTGAGATCTTATCCACTGGCTAATCTACTGGTTCTTCTCTCTAGGTTTTTCTTCTA
TCTTTCTTCATGTTTGAAATTGTTCTTCTTGGTCGAGTGAAATTGGATCTTATTGTGTGA
GACAGCTTGCGAATTCAAGCATTGTCTTGAATGTCACTTTAACTCTAAAATTGTATGATG
TCAATGATCAGTTACTACTCTCTAAAATTCATCTATATAAATACAAGTGACATAAAGTTT
AGCTTCTTCATTTGTAATAACCCTCTACTCCAAAATTTGAAGCCATTGTTTTAATACACA
CGCTCCCCGTACGTAAGTTTAACTTAAGAACTAAAAGGTTTAACTTTATACACTGTTAAT
CGATTTTCACTCTTAGTAATATGATTATCAGTCATGTAATATTATAGACATATCAACTAA
TGTAAAAAGATTGAGATATAAAAAATCTAAATAAAAATAATTAAATCGGCAGAATATTTA
ACTCTAAAACGTAGTAAATATACGAGTCTCGCCGGTTATCCTAGGATGATTGTTAATGAG
ATTTCAACAGCACTAATTCAACGTCAAGAAAGCAAAAACCCTATCCTTTGTTTGCTATCA
TTAACAAAAAGAACCCCCATCATTTCCAACTGCAAAATTTTCCGGACGTAGAGTTATGGC
AGTCACGAGCAAGATTTCATGTGAACCACTTATTGTAAACCCAGCATAATTAAGCAAGAT
TACTTCTTCGGTAAGAGATTAAGCACAAAATTATATAATTAAATATCACTAAGATAAAGC
CCAAATCACCTTTCTTTCCATTATTTATTTCTAAAAATAATTAAATAATTAATCTGACCC
GACCAAGGGAAGCAGGGTGGGGGCCCGCACCATCCCTCGGAGCCCAATCAAGACTCTCAA
TCACGAGGCTTACTATCCGGCGCTTTTTAATATTCGGTGAAAAGACCGTAATGACCTTGC
ATGGTTTGAAGTTGCTGTCGACGTGCTGGGAGCATATTCATGACAAAATGGTCTCTTTCA
TGGTGCTGGAATTATAGTATAGAAATTAGAAAATGATAAAAGAATATTTCCATTTTTCTT
TTTTTTCTTTTTGGTTGAATCACTTTGATCGTTAATTGATAATGTGTGTGTCAATAATAC
TGATATGTTCCCAAGATTTATGTTTTGAAGTTAGATAGAAACTCAATCGTTCTTCATATA
GGACGTTGTTATGACACGATAAAAAATTATTGTGTGTTTTATTATGTTTAGTTCTAGTAT
AGACTAAAATGATGTCAAGTACAAACGATTTTAGAATGACACTTCTGTTGTGATGAACAA
GAATCATAATGTTGATCGAAAAGAGAGAAAGATTTGAGAAATTGACAATCAAGCCGTGTG
GATCTAGGGTGTTTTAAGCCAATTGGGAGAAAATGAATGCTTGGATTTTCCAAAGTACAA
AGCGTGAAGGCTTCTTTGATGCTGCAATGAAGGGTTTTTAAAGCGTCCGCGTTAGGGTTG
TTGCGTTACTTGTGTTTTAGGCAAAACTCCCCGAAACTAAGAAGACTAGCATGAGTAATA
GCACCATTGATGATACTAATACCTACCAGCTGATACAAAAAGTTAACCAATCTGCAATGC
TTTTCTCTCATCATTTTAGTTCTGTCATGCTAAGAAAGTGAAGCCCTTCTTTACCTAAAA
TGAGAAGTACTACGTGATTGCTCTGTGTATGTGTATATATAGATAGATGTACATGAGCCA
GAAAATGTAAAGCAGTAATGAACAACTCGTGAAAGTAAGAAATCATGAGCAACTAGGTTA
CAGGATGATGAAGAAGAAGCAGCCTCGGACTCTTTGTGACCGGCGAGCCCACAGCCAGCT
TCCTTTTGTTGTTTTGGTAATTGCATTTGCATGAAACCCTCCAAAAATTGAGGGCTACTT
TTGTGTATGAAAGTTTAATTTGCATTCTAATTTCCTCCATTGTTTATGGATGTAGAGCGA
GGTTGTTATTTTCTGGTTTATTGATGTATTTTCACTCCCATCCTTATATCATCTACTCAG
ATATATATAAATTTCTTGAAAACGGTTCTATCACAATATAAGAATATATAGTTTAGTACC
ATTAGAAAAGCGCACTTTTACTAGGCTATTGAAATAGATTATTATACTTCAATTTACACA
AAAATTAGAAACTCATCAAAGTGAGATAGCATACAAAGTTTGCATTTTAAGTTTTCGCTA
TTATCGAAAAAAATATGAAAATACTAGACAATATCTTACAATTTAAATCTAACTATTATA
TACAAAAGTTTTCATTTTAATTTCCTCCATTATCTCAAACTTATTGTGAACTTAGATGTT
GCAATTTCGAGATGTATTTTGAGTCCTCGTCTATTTAAATCCTTCCTCACTCGCACATAG
CTAGTCTTCTCACAAGATAAGCATATACCTAGTTTCATGAGAAAAATGCCACGAAATAGA
ACACACTTTCGGAGCGAGATTTGGACACACCAATTTTGGGCCCTTGAAAGTGGGCTGAAG
GGTAAGTCCGGGCCCATGCTTATTGGTTAGTCAGAAGAAACAGTACGTGGTCAAACCTCT
TTAAGTTACCCCATTTGTTAAACAGTAAAAGGGAAAGGTCAGATCAGAAGGAGAGTCTAG
TACAAGTGACTCACGTATAGCACAAACCTCATACGTGTTGACTTCTGACCCTTTTCAAAT
CCGGTACTCCAAACCCCGTCCGATAATTGGTCCCCGCACTGACACACACGTGGGGGTGCG
TGCATGCTATCGCTGCTGCTCCTAGCACAATTGCTCAGAGCGGCAGACGGAGGCTGAGAT
ACAGTGTGGCGTACAGACAAATCCATCACATGCGCTCTTCGTACGTGGCGTTGCCTAACT
TGTCAGGCCGTGTGCTGTCCCTTTGGAGGGGGACCCGCCTCTCCCTGAGCTGAAGCCTGA
AGGATACGACAACGTATTGTAGGCTCTCTCACTGCCACTGCCAGCTGGGTGAGGGTGGGC
CCCACCCCGAAAACAGAAACATTATGTCATGCAGACATGCATAATGCATGTGTTGTCAAT
TTTCTTATGCCAAAAATCCCGAAAATCCCAAAGAGAGACCAAAATATCTGAGTTTTCTAA
TTTTAATTTTAGTGAAATAATTAAACTTTATGCATTTGTCATTCTATTGTAATTAGTATG
ATTTTCAGGTGAAGGACATGCGTTAGGCATATGATATTCAATAGTCAATATCTCGTTTGG
AGCAGAGATGTTTAAGTTTAACTATAAGTTTTTCGGTATTATCTCTTATTTATAATTGAT
TAAATGTGTAGGTGAATCGTGACTTGGTTGATTAAGGTGTTTAACTAACAATTTTAAGGT
CATGTATTCAAACCTCACTAAACATATGTAAGGTAATGATTGATCGAATATTATAATTTT
TATATTAAAGAGATAAAATAAGTTCTTCGACGGGTAATTAGTGAAATTTTGTTGATTACT
CTCTATCCAGAAACTAGAGTGCTCTTACAGCTAAACACATGCTTGGTTCGATCAGATCAC
TCTTCTGGTATTATAATGGCACAGGCACAATTATTCTCTATTTGTACAAGCATGATATAT
GGCATATTTTATATATGGCTGCTTCCTATGTTTCAGTGTAAAATAAAAACTTGTATAAAA
ATGTAACAATGAGATGAGAACATTGTAGCGTTGTGTCGAAGGCGATGGCGAGCTAAAGCT
ATCACAGTATAGTAATCGAGAGCGAATATGGAAATAATAAAATGACAGTCTCATTTGAAA
TATGGTCCTAATTTGTTTTTCTGTCGGTGCTCACTACAAAACAATTTTTCAGACACATAT
TATCCTGCCATGAAATATTATATATTCCAAATAAAAATAAAATTTCATGTCAACTGCAGA
TCGAGTACTAGCTACCACATGTTCACCGAGCTAAGACAAGAAGAAGAAAAAGTATCATAT
TATTACTGAAAATATTGCACACACAAATATGCAAAACATCAGAATTCAAAATCAAAAGCT
GCCGGTACCACATTGTTTTTATCACCTTCAGCTAGAGGTGATGATTGGTTCTCCGGTGAA
CGTTTCCCCGGCGGCGCTGCTTGGTGGTCGGAAGGAGGTACGAGTATGCCTTGGTTGTAC
AAAGTGCTTAGTTGATGAAAATAAGGGCAAGTCCTCGAGTCAAGCGACCTCTTCTTGTTC
ACATCCTTTGTTTTCCTAAAGTACTTATTGATGTTCTCCCATTTCTCTTTGCACCTCTTG
GCGTTTCTCTTGTAACCCATCTCCGACATCCCTTGTGAGATTCTCTCCCACAGTGGAGCC
TTGATCACGTCTTTATCCTTGTCTTGTTGATCGGCATTGTTGAAGAGACTGCACCGGAGG
TTGATCAGAGCCAAGACTTCGTCCCTCGGCCACCTCTTTCCGAGGTCTTGCGGCTTGTCG
TTCGAGCTAGGGTTTTGGGTTTTGAGATGATCGGAGCTAGGGTTTTCCGGAGGCGGAGAT
GAAACAACAGGCAGTTTTGGGTTGATATTGCTCAGATTGCTGGAACTAGGGCTTTGTGGT
GCAATGGCTTCAGTCAGTGAAGTGGGTGTGCTTGGAATATTTTGGGTGTGGAAAGTAGTT
GTAGTAGACTTGTGAGCTTTGCTTGCAGTTGGGACCATTGTGGATGATGTTATTGGTTCT
TGATCAGTTTCCTTTTGGCCATTACTAGGGTTAGTACTACTACTAGTACTAACTGATGAC
GTGAATTTCTTCAAGAACTGAATGATTGTAGCTTGTCTATCACCTGCAACAGCTTGTTCT
TGTGCCATGGTTTCAAGCTCCTTGTTCATCCTATCCATCTCTTGCTTCTTCCAGGCTTCT
TCCTTTGCAAGCTTCTCTTCATCTCTCCTCACCATGTCTTCAAGTAGCTTACTGTGAATC
TCTTCTTGTTGAGCCATCAACTTGTTCACAATGTCCTCACAGAAACCTTTCAGCATTTCA
AATCTCCTTTGCCTCTTCCTCTTCTTGTTGTTGCTCTTTGCTCTAACAACTTCCACCTCT
TTCTCACTCACCGTTTGATCATTGCTTGGTGACTCTTGAGCATCCGAAGCTGGTTGATGA
CTTTTATCTTGGTGATCTCCTAGTTCTTCACTTGGCTTTTCAACTTCTACTGCTAATTCC
TTTTGGGTAACATTCTTTTCTGGTTGATCCTCAGCTGGGTTCTGAGGTGGCTCGACTGGT
GGTGGTTGATAGAGCTGCTCAAGCTCACTGAGAATCCTGAAGTTCTTGTTGAAGTTGATG
TTGTTGAAGTACCTGCTTTCCTCTTCAAACTTCTCCTTGCACTTCTCTGCGCTCCTTTTA
AAGCCTGCCTCTGCTAGCTTCCTGCAGTTCTCATCCATCAAATCACAAACTCATTCAGCA
GAAGCAGAATATTATTGAGCAAAGCATTTATCCATCTCGATCCTCTTAATAAATAAATAA
AACTGTACGAGGGGATTTTTGTGTTATTTAGAGAATATGTACAAAATGGTCATTTAGTCC
TCTTCCTCTCATAAACACATGAATAAACTGTAACTCAAAATTCCATTAGCATAAATCCCT
ACTTCACACTAATCAAATCTATCTTAAGATTCTTAACCCTATCTAAGAACAAGATTTAAT
CTTGCTGGATGGAAACTTCAACTGTATGAATAAGCAGTGGTGACTATAGTTATGTAGGTA
TAGTACCTTGATACATGTTCCCAAGTGAACTCAGGGAACCAATTGTCCATGGTAGATCTG
ATCCGGAGCAATGCAAGCAGCTCATCGTTACTCCAGGGATCGCTAGGTAATTCCGGTGCG
GCTCGCTGTCGTTCGATCTCCATATTCGATGAGGGCAAGACCAAGGTAGTGCTGCTTTCT
TGCTTCTCTTGATCATTTCCGCGTCGGTGAAGTACTACAGACGGATGCAGAAGCTGATTG
TGAGGAGGTGGCTGAAGCTGCACAAGTTCTTGAGGCGGTGGTGGAGGAGGAGGAGGGTTG
ATGATGTTGTAGTTATGATGATGATGGTGGTGGGGATGATCGAAGGGTTGGAGATTAGGG
AAGGAAGAGAGGGGAATATTGGGAAGAGGGAGAGGGAGTGAAGTTCTTGAGGCTGCTATG
AATTGGTGCAACTGCTCAGCTGGGTCGACTCCATCGAACATAGTTGCGTTTTTGAGTTTC
TTTACTCTCTCCGTTTTGCTCTCACTACTCACTGTAAATTAAGATAGCAGCTAAAATGTT
AGAAAGGCAAGACTACAAAAACACCAAACCTTCCTTCTCTTTCTAGCTCTCTTCTATCAA
GGACTTTTGTCCTATGCTTCTATCATGGAAGGGAAGAGATAGCCCACCACACCGTTTTAG
AAGAAAGTGAAGTCACCCTCAATTGGCTAGGAAATAATTTAGCTCGACTAAAGGTGGCAT
TGTAATTTCACAATATATATATATTGTCGACCTATTCGTACCTATATTTACTAATTCTAT
ATATCACTTATTTTGCTAAGACTAGTCGTAAGTCTTAATTAAGTAGCTAGAGATTTTCCA
AGTTGTGAAAGCAACAAATCTTAATGACTTTGATGTGTGTCGGTTTGAATTCGTCAAAGA
ACTAAAATCAACAATTTACATGATTCCTGGAAAATGATACTTAAAACAGGGAAATGAGAA
AAAATATTTGAAAATTTTGGTAGTATTTGGGGTCCTCTAGAATCCTATGCAGTAGCTGAT
GCTCATGATGGTGTAATTAACGGCAAGGGGGATGGCAGGACACGTGAAAACATGCAGAGT
CTGGGACCAAATTATTTAAGGAAGGTGGGTCTTTCCAAAGGGTACATGAGGGAGGGACTA
CCCTAAACCCTTCTACGCTCGATCTCTCTCACCACCCCCATTTCAAATCAAAGGGTAGTA
CCTTAGCCTCGCTTCGCTTAGCTGCCCTGCCCTGGCCTTTCAAGTTTGAACACCATTTGG
CAATGATCCAACAACATCATTGAGCTTGTTTCTTGTGTTGGACTGTTGGGTGCTTCTGGG
TTTTGCAACTTTTGACACGAAGGTCGAATATTTCACTCTTTACATGGAGATTATTATGCA
TGCTTGTTAAGGGTAGTTTTAAGTATCAACGACGACATTTTTAA-AAGTTTTTCAGACCC
ATAGAAAACGATCAATCTCTAAGTTAAATAAGATGATTATCGAATCTTCCGATGTGGAAA
GTTACCGTAATAAGAAAATTGAAATTTTCTCTTAAGTAATGGAGAGGAACATGAAAGAGC
AGTACTAAAATACATTCCA
>Group_4_B1_subgenome
CATATATAAAAGCTTCCAATGGCGGGCTGATTCTGTAGACTGAAAGAAGCTTCTGTGCTT
AAACAAACGTGAAGAGGGTATCGTTGCCATCTGTTCAAGTTATAAATTTGCAATTGGGAC
ATTTTTTAGGTGTCACATCTTGGTTTGGCAAAGTCAACAATATGCTACTAGAAGAACATA
GATATCAACTTATTTGGAACAATGAAATTTATGGGGTTGATAGGGTTTGATTAATGCGAA
ACCAAAACGAATTGACGCATATATGATAATATTGGTCCCTTTGTTGAAATGAAACACCTC
TCTGAAAAACATTTTTCAGTTTCAATAGAGGAGATAATCTAGAGGCGTTGACACAATCTA
TATGCCGTTACAAGACTCTTAACTAAACAATGGCTACAAAATCAGAAGAGGTAGAGCTGA
AGGAAGATGTCAATATTGCCCAGATAGATAAAGATGCACGAAGTTTCCCAAAGAGATCAG
AGAAATGTTCAAGTCCTTCGAGCGGTTATATAAAAATCTCAAAAATTTGGTCAGATGTCT
CTTGTGGCAATTAATCTGCCATATGGTGCAAATCAAAATGTCTTTAGAATGAACAATTTT
ACAAGCAAATTTCTGCGTCTGAAATTGGAAGGGATGCATCTTCTATCCTCATTACATGCA
TATTTGCATCTGCATTTCATAAATAAGCCTAACTTTCAAAGTCAGAATCCTATTCGATCT
TTGTATTATTTAAGGAGTTTATTCACTTGTACAAATTATGGTTCGTTTGTTTATGGATTG
ATCTATATATATGCACTAGTATTGTTGCTGTGCTAATAGTGACAGGCCGGTAGTATCGTT
AAGAAAGGAACCGTAGGTCTTGCCGGAGGATGATCCATTATATATGGTCGCCGGCGGCCT
TAATCAAGGCAACAATTTTGTAAAGACGTACTCCCATGCAAGGCAAGAAGCCCTAGGATG
TACTTGTGCTCGGCAACGGAAGGTTCAATACTGATCGGCTCCAACTGTCTTACTAATCAA
ACCATGCCTACTGTGAGCAGTGGGAAAGAGTAACTTCACCTTTATGTTTCCCTGATTGCT
AAAATATGATGCTTATAGCTGTATTTGGTTGTTGAAGTTTGAAACTTTAGATATGGCATT
GCTTTTGGAATCGGTATAATGGGTTTCGTGAGGCTATTGATGGTTGCGAGGTTCTGAGTT
TCGATTATGTTATGGACACTTTATTGTGCATCCAGTCTGAAGTTTCATATCTTGTGAACT
TTTGGCAGTGTAGTATTTGAAGTTGTGGGTGTGATTTGGGTTTTGCATTTGAGTGGTGGA
TGAAGTGAATAGTGATTTCTTACTTTGTTGTAATGTAGGCAGTGATTGAGAAACAAGACA
TTGATATATTGTGCTGAAGAGCTTGGTGGGATTTAGAAAATGATACGAATCTTAAAGATT
AAACCCCTAATATCTTTGCTTGAGTCTTCTTCTAGCCACCACTTCCTTCAGAGGTGCTCT
GTGAGCGGGACTTCAAAGGGCAAGGCGAAGGTGAAAACTGCAGCCCCGCTGAAGCGCTCA
AAGATAACTACGAAAAAGGGTTCTGCAGATGCTGCTCCTAAAGGTGCAGGAGGGAAAAGA
TATGCTGAAAGAGAAAAGTTTTATGAGCAATGCTTAAGTGCACCTACACCTGTCAGGTAC
CTGACGGAGAAGGAGAGACAACGTGAAGCCGAGCGAGCGAAGTTGGGACTTATTAGCAAA
GATCGACAGCGAGAAATTGATATGAAGAAAAAGAATAAGCCAGAATTTCAGATCTCGGAA
TAACCAACAGTTATTGGACCTCCTGGTTTGGATTTGATATCACTAGGTTTGGTTGATGAG
GAGAAGTTACCAAAATATGAATTGACTGCTGAAGATGGCCAGGGGCTTGCTAAGGAGTAT
AGCAGGGTGTTGATGAGGCGTCACCGGGCAAGGCAAGCAGCAGAGTCAACACTTTTGCGT
TTGAAGAAGGAGGCTATTGAGGCATTGCCTGAACATTTGAAAGCAGCAGCATTGGTGCCA
GACATGACACCATTCCCTACAGATCGGTTCATGGCAACTCTGACTCCTCCAATTGAAGGC
TACATTGAGAAGGTTAAGGAAGCTGCACGGGAGCAGTGAGAAGGGGAAGCTCAGATAACC
AGAGGTTGAATCTCCCGTCTTTTTGCTTTTTTATATTAAACGTTATTCGAACTGTTTAGA
ATACTTCAGAAGAAGGTCGAGCTTTTACTCAGTTTTAAAGGTTGCACAACATTTTATTTA
AGTGTTATGCTGCATTTTTTTTATAATGGCTCAGGGATTTAAATGACCTCCTGGATTGTT
ATCCACAGTTTTGTAGAATCAATAGTCGCACAATTCTCTAAGAACACTTGCTCGTGAATT
GTTATCTATAGTTTTGTAAAACTCCCCGTTTTAGAACCGAGAGAAAATGGATCTCTGGAA
TAAGTTGAATTTTTGATGTTAGAACTTCCCCTTTTTTAGACTATTAAGGTGGAATTATCT
TATGAAATGAGCAGTGCTGATGATATTCTGTTATCCCTGAAGGTACTCATTTCTGCTAGT
CAACAGGATCTGTAGCATACTATCTTGAAGTTAGATGTTGTCTAGGAAAGCCACAGATAA
AATTGTATACATGTCAACTCTTTTCTGATTTGCACAAAGGAATTGATAGTATTTGTAGTC
ATTTTCTTTGAGAACGCATTGTGCAATTTGAATTGCATCTTGTTTTCTTTTTCCTGTTTG
GTTTCATACTGTCTGTTGAGTGATTGGGGCTTGATGTACTTGGGTTTGTTATTATGATGC
CTATCATAGTACTCAAGCTCCTTCACAGAAATAAAATCATGCAGCGTGTAGTAGATTAAC
TAGATTCATAGGCTCTGATCAGCTTATTTTGCTGTTTCTTAATATTGTCCTTCATGATTC
TTATGCAGGTAGAGTTATGCTTGCATGTTAGGACTTATTTGGTTGTTGGAACCTATCTAT
TACTGAAGTTGAAACTTGACTTCAGGAAGTCGCACATTCACGCCAAAGTGATGAAAAGAG
TTGCTGAATTAGATCTAGTCCTTGTGTTTTAGTTAATAATATGCCTGCATGCTTTTGATA
ATTCCATGTGGGCTAAAATTTGTGACCAAATCTGTTGAATTTACGTGTTTGCAAGGTTTT
AGAGTAACTTTGGTTTCCTTATCAAATTTGAATTCTATATGATGTTCTTTGAAGCCTTAC
TAATTGAACTTGATGTGAACGTTAAATCTTATTGTATGTTGATGATTGTTAACAGGGATT
TGCAATAGTAGTGATACAAATTGTAAACATTTATTCTTTAACCCTACTAATGATAACTGG
TCTGCCCAAGCCTGCAATGGATCTTGTTATTTTTCAAAGGTTTAGAGATGAAAAGCAAGG
GTTAGTCTAATAGCATTGGTGAGGCCAGTAGTGGGATGATCAATGACATAGGGACATGAA
TTTGATTGCCGAGTACAGAAGGGGGAAGAATATTGTAATTCTCCTCTTTTATGAACTGTG
ACTTGTACGAGGAGTTATGAATGTACCAAATGGCTTAAGCAGGGAAGCCTCTGCAGGCAC
TAGTCTTTAAAATAAGGAACTAGATGACCAGACCTGAAACTACTCCACAGAAACAGCCAT
GCATACTAAACTATATTTTGATGTGTTATAGATTTAGTGGTATGCTAAAGTCAACAAAGA
GATTCGACCATCATATTTCTGTATATAAAGTTTGAACTTTCTGTATGAATACAACTATAT
AAGTCACTATCCCTCACCATTATCAGCTTAGAATGACACTTTGATTGAGGTACTAAAAAA
GATGGGGAAGGCAAGCAAATGGATTCTGAACTTTCTGATAGGAAAGCAGGAGAAGAAGGA
AGCTCTTTTGACTGAGAAATGTGCGTCTTCTACCCCCAAACCAAGCCGCCCGGGGTCTCC
AAAAGTTAAGCGAAGATGGAGCTTCGGAAGATCATCTCACAGGGTTTCGAAATCTGTTGA
TTCGATTGACACCGCTAAACTGGCATTGAAGCCTCAGCAGAATCATGCCATATGGGTGAC
AATACAGGCTGAGAATGCTGCTGCTTCGTGCTCATTTGGTACAAATTTGCATCCGAAACT
ATTATGATTCCGACAATTTAAATCTACCACGCTCGTTACTTACTTTGTTTTCAGGCAAGG
AAAGCTTTACATGCCTTGAAAAGTCTAGTGAAGTTACAAGCGCTCATAAGAGGTCACTTT
GTGAGGAAACAAACTAATGCTACTATGAGGCGCATGCATGCTTTGTTGGCTATCCAGGTT
CGAGCTCGAGTTCAGAGAATTCAGATGGCAGAGGCAGCTGCACAGGTTGATAATAAAAAG
CAGTCATCCATTAAAAGAGGTTCCCCTCATGCCAATGATGTTCATAGGGTAATTAGTCTT
TCCTCCTTCAATCTGAAATTTGTGTGCTAGTTATTAACATATATGGAAAATGATCTCATA
ATTTTGATTTTCTATAATTTAAGATTGTTCATTTCAATACCACACAAACTCAATTGAGCT
ATACAATCATTGTTACTTGTGCTGAGCTCCTCATGTTCAAGAACAACAAAATTCAAGTTA
TTGTACCTAGTTCCCCTACTATTTTCTTATCAAACTAGAAAGCTTTTCTATCCTAGTTGA
TTGGATTCATGTTTGCCCTTTTATTGCAGAAGAAAATTTATATGACTTCCAATGAATCAC
AAATAGTTTCGAAGAGTACAAGCGGCTACCTGAATCATTCACAAACTGATCAGACTCATC
AGAGGATTGATCATAGCTACACATCATTTTCTTCCCATCGTCTGTCCATCTCCAACCGGC
ACAAATACAATGAAACATTGTTCATAAAACCAGAAACTAGTCCCCAAATGCCTTCAGCCA
AACAAAAGCCAACAAGATCCTACATCCCTTTTCAACAGCATGATTCTCTAGTTGAGCCTA
CATGTTATGACTACTCATTCATGCCTAGTTACATGGCCAACACACAATCTTCAAGGGCCA
AAAAAGTCAGGTCACAGAGTGAACCTAAGCAACGACCTGATGGGAACAACAACTATAAAA
GTAAGCACACAGAACTAGTAGATTCAGTAGATGAACAGTTTCTGAGACGTTCGTCTTCAC
AGTTCAAAACCAATGATCAGAAAAACCATGATCCGTTTGGTAAGCTCTATAGACCAAGAA
GATTGTTTGAGGATAACAAGTATGATTACATTAATCCAAGTCATTCCCAGTATACTGAAT
CTCTAGCTTCAGAGGTATATTGTTTAACTCGATGAATTTTTTTTTGTTTTGAACCAAACT
CAGATGAATTTTGCAGGTTGATATACACAAATATTTGCTGGCCTTGTCTCATTATTGTCT
AATTGCAATTCATTGTGTGATTGCAGCCCCATGTGATATTGTACTAATAGCTCCTCGCAC
ATCGATAATGAGTTGGGAAAGGAAAACGGATTCGATGCTGAAGATCAAATTCTCTTGTAA
TCAGTAAAAGTAAAAGTTCAGTGAAGTACACTATACTAATTAACTAATTGTACTTGTTTA
TGATATCAATTGCAATGCCTGACAATACTTATCTGAAGTTACCTTCATTTGAACTTTCAT
TTGGAACATGATGCAAGCACTTAATACTTGCGGTTCTCTGTGTTTACCTTCGACGGTTAA
ATTACTTCGGATCTCATAATAAGAAGTAAATGCAAGAGATTTGAAAGTCAGAAAACATGT
TAGTGCATTTTCACCATACAAGTTACAGAACTCAGTATCTAACTAAATACCTCTCTTGAC
AGTCCCATAAAAATGAAAACCTATTTAGAGCAGCTCTTTGGAAATTAAACTAAAAACCCT
CCTGGTCTATTTACTTGACATTAGTATTTTCCTTAATGATCTTGGTCAACCAAATAGCAG
TTTCCCTAGGACACACATTCCCAGGCCCAAAAGGCTTAAGCACCACCTCAAGTTCTTGAT
ATTTTCCATCTTGGAACAATCTTGCACAAAGCTCAAGCAGCGCTTCTAAAGCTTCAGCCC
TCTGCTGCAATGATGAGGTGTCAAGCCAGCGGCGGCTTGATGATGCTCCTCCTGCATCAG
CAGGTGTGTCTTGAACACTGCACTCATGAGGTCTCTTTTCCCAATCACATTTCTGACCTT
TCTCCTCCATGTTTGAAGGGTAGTCATTATTAAATGACTTCAGGAAGCTAGATGATGGAG
TTGGAAGGGAATTGACAGTAACATCATCGTGAGATTCATGACAGAGAATGACACGTACAT
TGGTCTTCACCTGTGGCTTGGATAAGTTTTTTTTGTGAGTCTGGGGTGCCTTCTTGTTCC
GCTTTGCTGACCGAGCAGTAGTGGTGGCTTTCAAAGCTTCTGGTGCCTTCTTGTGCATTC
CTCTAGTAGTCACCATCCTATTCTTTCTTTCAAAATTACTAGAGAACAATAATATTGTAA
TAGCAATTGGAATGTTTCTTGTTTTCGTGTGTAAGACTAATATAGAGTACTGATTGATGA
ATGATGGCATTCCCACATGTAGCTAGGAATAGAACCTTCTCCCTGTATAAGTAGGACTTA
CGAAAAGGATCAGGTATGGAAAGCAACTTAATTAACGGCCAAGATATCCTAACAATTTTC
TATTTTCCTAAAAAATTAGGAAAATACTTGCTGGTTATGTTAAGGGTTATAATCCTACAA
TACTACTCCTCGTGCTGCTCCTCTTTTCTGTTATTTACATTTCTTCATGTTGAGATATCA
ATCAGCTTAATAAAATAGTTGTACACGTGTTTTATCACTTCCGACTCAACCATGTTTGTT
GAAAGCACAGAAGGTTTCTGCAATAGCTATTGGAACAGTTATATGATGAATAGTACATTC
TCTACCGCCGCATCCGCTGCTGCCGACGCCGCCGCTGAGTTAATAAGAAAGAATACCGGT
GACACCTTACAACCTGCTCCAGTAATTTGGAAGGCCACGGTTGTCACAATATTCAACTTC
ATATGGAAGGCGGTGGCCACCTTCAAATCCCCGCGGCCATTGTATCTGTTTTTATAGTGT
TTGAACACAGGTGACAATTATAAGTAATTATAACCAATGACTCAAACTAAGTTAGTCCAC
GGTGATGACTAGTCTGAGATCGTAGCCTACAATGAACATCTGACTAGATGCCTAAATTCC
TCTTGAGAAGCTGAGAACAAAACCTCAGAACTACAAAACTAATAGTCAGAAATATGATAC
ATTTCGGACGTGTGGCATCAGCTCATTAGATAATTTGAACTAATTAATCTCATCATCCTG
TTTGACAGTATTTTCCTTGATGCTCTTAGTTAACCAAATAGCAGTTTCCCTAGGATCCAC
CTTCCCAGGACCAAAAGGTTTCAGCAACACCCCAAGCTCTTCATACCTTTCGTATTGGAG
CAACCTTGCACTAAACTCGAGCAACCCTTCCAAAGCTTCAGCCCTTTGCTGGTACGATGA
GGTGTCAAATCGGCGGCGTGTGTCTGATGAGGTCCGGCTTGATGCTCCGCCAGCAGTTGC
ATTCTGATCAGAACATGCATCACTTCGGTTTTCTCTGTCAACTTGAAACACGCTGCGGTC
AATTCCCTGCCATGCACCCATGAAACTAAGCCTGCGAGAGGCTTTATCAAATATCTGAAC
TGTGCACTTGTCTTTCATCATTGAACGGTCACCAGATTGTGGAGAACCAGATGAGCCCTG
CACAGAGGTTGGTGACCCTCTACGGGTAGGCAGAAATTGTTCTTCATACAATTCTTCCTC
ATAAGATGCTAATGGAAATTCAGCTATCCGGTCAATTCGAGGGGAATTGACAGAGACATC
AGGAGATTTAATACAGTGTAGGACACCAACACTAGGCCGGAAAGGGGATTGTTTTTGAAT
TGCAGGTCTTGTTGAAAATGGCAGTGATGCTCTGCGAGTTGTAGTTACTGCTTTGTCCTG
AGTGCGTAAAACGGGAATCTGGAAAGATAACATAGATTAACTCAAACTAGTGAGTCTAGC
AATACTTGCCATTCAAAAAGTAAAAAATCTACAATAAGGGAGAGAAGGAGACAGAGAGAG
AGAGAGATCTCCCAAATAATCTTACCGACGAGCGATTTTTTGGCTCCATCCATCTCTTGG
ATGTGGCAGAAGCTTTTGCTGGAGTAATTCGCTGAGTCTGGACATTACTTGAAGTTTTAG
AAGCAATTGGCTGCTTGTGAATTGACTTTTTTTGGGTGGCACCAACAGACATTCCTGTGA
ATTCTTGCTTCAGATAATTAAACTTGTCATTCATGTCTTGGGTAGAGCACACAGGATCTT
GCTCACCTCCTGAAATACTAGGATTTAAAGTCCTATCATTGCTTAATGTACGCCGCTTCT
CCTGGTATGTTGAGTATCGAACATCTTCTGTCTCAGAAAATCTAGTTTTCTTCAAGTAAT
TGGGGCTATTGATTTTGAGATGAACCTTTTGAACATAAGGCTGAAGGTGTGGGTGACGGA
GCAGCTCCGAAGCCTGCTCCAACAAAAAGTAGTTCAAATGAGATGTACAGTACTATCATT
CTTTTTGCAAGATGTAGGCTAAGAGAAGTACATACACTTGGCCTGAGTTCTGGGTTTTTT
CGAAGCATGGTTTTAACAAGGCCACGACTGAGAATAGAAATAAGCAAAACATTAGGTCAA
CAATATTCTGTTATGCAAGGAAATAGAATATATTAAGAGACAGGAAATTAAACTAAAATT
ACTTTTGTCATTAATTAGTAACTTATGCAAGTTAAAGTGACAAAAGTATCAAAGTGATTG
GAAGTCAATTCCATATACAGAACTTTAAGAATACAGAAACCAAACATAGACTAACATGCA
GTTGAATGAATAGCCATCGAAACCAACAGACTAAGAAAGCACTTACAATGCACTGGTGTA
CTTTGTGGGAAGGGGAGCCACTATAGACTTATTAATTTTGGTAATAAGTGCTTGTATATC
CTGTTTGAGAAACAGGAAATTAATAAGGAACAAATATACCAATAGAAACATGTGAAAGTA
AGTGGGAGTATCTTCAAAATAGGAGGTCTGGAAACTTACGAATGCTTTAAATGCAGGCCT
ATGAGATGTCATTTCATATATGCAGCATCCTGGATAAAATATGTTAAGTACATTACAAAA
GGCAGCTAAGAACAGAAGAATTCCAAAAACACTGTTCTTACCCAAAGACCAAATATCTGA
TTTGGAACCATAAGGTATATCAGCAAGAAGTTCGGACACATATAGCTAGGAGTTCCGACA
ACCTGAATTTGAGATACCAAGAGATTTTATTATAGATATCTTCAAGATCATGTGCATAAC
TAAACTTTTGAAAATGCTGAGTTACTTACAGAAGAGGCAAGATCATCTGAAGTCAACATT
TTTGCAAGCCCAAAGTCACCTGCACCCACATTGATCAATTGTGCTCAGCAAAACAATACT
TCCCTTTGAAATAAATATAGGAATTAATATGACCACTTACCCAGGCGTATGTCTTGATCT
TTTGTTAAGAATATATTAGAACACTGAAGAAATCATAGAACAGTATCAGTACAAAACAGC
CTCAGATATAAAAAGAGTTTGCCAAGTGGACAGGAGAAATGAGTAACTAACCTTGACATC
ACGATGAAGAATATGATTCTTGTGCAAATAGTCGAGTGCCATCAGAAGTTGGACAAGCCA
CTTACAGATTTTCTGATAAGAAAGTTAGCTCCCACAAATTAGACGCAGAGGAGCGAGTTA
CAGGTATATGCATAAAAGTGACTACTGAGCAAGTAACTCATGCATATGAAATTCCACAGG
AAGAGAAGGTAAAGAGAAGACAAGAATTAAAATAAGGGTTTGAACCTCTTCAGGAAAAAG
AATACCATTGGCCTTTTTAATAGCTTCTGCCCTGTACCACACAGAAAAGCAGTATAAGTG
GTCAAGAACATGCAAGGCTTCAAGTCAAAGTGGATGAAACCATGATCATATAAATTATAG
TTGCAACATCAAAGGCAAGGCTTACATGTCTCCTCCAGCACAGTAACCTATTATTATGCA
TACATAGCAACCCTGCAAACCAAGAAATCAATATAAAGCAATGTTAAGCACTGACAACAA
GTTAGGTGCCATACTCCAACAGAATACGAGACTAACTCAAGCAAATCACAAGTTGGGTAA
CCAACAAATTAAAGTATTTAGAGACTACTGTTCAGGTCTCCATTCACAACATATCCAGTG
AGATTGAATGCGTCCATATTTTACAGAGGATACATTAATTTTCAATGGGTTGAAAGTATT
TAAAGTATTAATTTTCAATGCAGAGGATACCATATAGTCTTCAGGAATTTCAAAAACTGA
AATTATGGAGCAAGCTCACAAGTTTTTTATAACTTTTAAAAGTTGATATATCTAGACTGA
AGAACAAAAGTGGGGTCTTTAAAGTTTTCATCAAAATTACTTTTTGCACATGGTGAAAAA
CTCAGACTCTAACTAAAACATCAGTGCGCTAACCTACTTTCAACGATGGCTTAAAGATAA
TTCTGCAATTCTTGGAGACATGCATACATCTCAGTAATCTAGAGTAATAACATCAGAAGC
AACTAAAGATGAGAAAGAATGAGAAGTTACCTTTTCAACCCAAGAATCTTTATACTCCAC
AATAAATGGATTTTTGAATTTAGAAATGAGCTCCATCTACACAAAGAAGAAAAGAATCAA
TCTGTAGACATTTCATATAACATTAACACAAACTAATAAAAGGTTCAAAATGGAGCACAT
CCTAGCTAAGGATACTATTTATATGAAGCCTAATTCATGTCTAACATAGACTGTAATAAC
AAATGAATCGCATAGGAATCCAGACAATCTAAGAGTGCCCATGAGTAATGTGAACTGTTC
TTTGAGACAATCAAGACAGGCAATACTAACCTCCTGATGTGCAGATCTCCGTGATCTATC
AGTCTGGCGAGCAAGACGTATCTTTTTCAGCACATACCTTCATTTATCAGAAAGGAAAAA
TCAAGACCATATTAAAACTTGCATGGTAATCGAAGGAATAGTTGACCAGTGCATAGTCCC
AAGAAAGTAAATATGGATACAGAAAAAGAAAAAGTAAATTCCAGTCTTACTTCTTCTTTT
CGTGCTTGTGCCTGACAAGAAGTGCAGAACCGAACGCTCCTTTCCCAATTTGCTCCAGAA
CTTCGTATTGCTCCATAATGTTGGTTCAATTTATCTTTTCTGAGGCAACACGAAAATGGT
TTTAATCTCATAGGCAGCAATACTTATCAGTTCTTGGAAATTAAAACAGACTTCAACGTA
GCAAAGTAGAATCAAGGCATAGCTTCTTGTGAAGTTAATTAAGATTTCAATATGTTACAA
TCAGGTATTTCAATTTCTCATCAGAAACGAACAACGAAAATCATTCCCACAATGTATTCC
ACTCAAATGCCCACAATGCAACTCATTTCTCATAGTATTTTCCCTACTAACTGAAACCTC
AGTAAGTTATAACTGAAATTCAATGTGGTGAAAAGTCATTAAAGAACATTTTGGAAAGAA
ACAAAATATATTCCAAGTGTGTCAAGTCTAAAATCAGCTCATTCAAGTGTGTCATGACTT
TCAGATCCCATCAGTTAGGAAAAGGAAAATACAGCAGAAAATACTCAAAACTGTACTATA
TACCATGTATTGCTTAATTTCCCACATTTTCTATATATACAGTCAAAAATTAAAAAGAAA
AAAGAAGATGCGAACCACAAACCATGAACTATAACTTGAACACTCAGCACTAACTAGCCA
AACACCAAAAACCCATAAAGATTTAGACAGCAGAAAACACATTTCACCAGGAAAAAAAAG
CCAACACCTTTAGTGCCAAAAGAGAGGAGATTTGCAAGACCTGAGTGTATAGGCAAGTGA
GTTGGATCCAGAGAGATCACAATGCAGGTGGGAAAGGGCACATTAGCAGTAACAGCAGCA
GCTATAAACGACACCGTTTCCGGACAAGAAGAATACAAAGAAGAAAACCCAGAAGAAGAA
TTGAAGAGGAAGTTGCAGTGGCTCCTTCGCCCATTAACCTCTATTGGTTTTTTTCACTCC
TCTCTCTCTCTCAAGCATTTAAGAAACTGACAAAAAACTGAGAGAGAAAAAGAAAGAGGA
AGATTACATTGCTTAATTGTTATATACAATAGTGGTCTCTACATTAAGAAACACATAAAT
TTTAGGGGGAGATTCATTTTATTAGTTTTCTATTGGAATAAATATTGTTGGATTTCTGGT
TAGAGGGAGAGATGGGGTTGATGATGGTCAATGAGACTTGAATAGTAGAAGGGAGGTCAT
TTTTATTCCTCTGATTGTGAAAAGGAGAGAAGTGAGAGTAAACTCTGTCATGGAGGACAC
TGACAAACAAGGGGTGGGTAGCCCTGAGGGGAGGAAGGAGGGTCATGGCCCCCATTAATT
TTGTCACAGCTTTGTTGGTGCAGCTTGACTTCCCTTAGATTTCTTCTCCCCTTTTGAGTT
TTACCTGAGATCTTATCCACTGACTAATCTACTGGTTCTTCTCTCTAGGTTTTTCTTCTA
TCTTTCTTCATGTTTGAAATTGTTCTTCTTGGTCGAGTGAAATTGGATCTTGTTGTGTGA
GACAGCTTGCGAATTCAAGCATTGTCTTGAATGTCACTTTAACTCTAAAATTGTATGATG
TCAATGATCAGTTACTACTCTCTGAAATTCATCTATATAAATACAAGTGACATAAAGTTT
AGCTTCTTCATTTGTAATAACCCTCTACTCCAAAATTTGAAGCCATTGTTTTAATACACA
CGCTCCCCATACGTAAGTTTAGCTTAAGAACTAAAAGGTTTAACTTTATACACTGTTAAT
CGATTTTCACTCTTAGTAATATAATTATCAGTCATGTAATATTAGAGACATATCAACTAA
TGTAAAAAGATTGAGATATAAAAAACCTAAATAAAAATAATTAAATCGGCAGAATATTTA
ACTCTAAAACGTAGTAAATATACGAGTCTCGCCGGTTATCCTAGGATGATTGTTAATGAG
ATTTGAACAGCACTAATTCAACGTCAAGAAAGCAAAAACCCTATCCTTTGTTTGCTATCA
TTAACAAAAAGAACCCCCATCATTTCCAACTGCAAAATTTTCCGGACGTAGAGTTATGGC
AGTCACGAGCAAGATTTCATGTGAACCACTTATTGTAAACCCAGCATAATTAAGCAAGAT
TACTTCTTCGGTAAGAGATTAAGCACAAAATTATATAATTAAATATCACTAAGATAAAGC
CCAAATCACCTTTCTTTCCATTATTTATTTCTAAAAATAATTAAATAATTAATCCGACCC
GACCAAGGGAAGCAGGGTGGGGGCCCGCACCATCCCTCGGAGCCCAATCAAGACTCTCAA
TCACGAGGCTTACTATCCGGCGCTTTTTAATATTCGGTGAAAAGACCGTAATGACCTTGC
ATGGTTTGAAGTTGCTGTCGACGTGCTGGGAGCATATTCATGACAAAATGGTCTCTTTCA
TGGTGCTGGAATTATAGTATAGAAATTAGAAAATGATAAAAGAATATTTCCATTTTTCTT
TTTTTTCTTTTTGGTTGAATCACTTTGATCGTTAATTGATAATGTGTGTGTCAATAATAC
TGATATGTTCCCAAGATTTATGTTTTGAAGTTAGATAGAAACTCGACCGTTCTTCATATA
GAACGTTGTTATGACACGATAAAAAATTATTGTGTGTTTTATTATATTTAGTTCGAGTAT
AGACTAAAATGATGTCAAGTACAAACGATTTTAGAATGACACTTCTGTTGTGATGAACAA
GAATCATAATGTTGATCGAAAAGAGAGAAAGATTTGAGAAATTGACAATCAAGCCGTGTG
GATCTAGGGTGGTTTAAGCCAATTGGGAGAAAATGAATGCTTGGATTTTCCAAAGTACAA
AGCGTGAAGGCTTCTTTGATGCTGCAATGAAGGGTTTTTAAAGCGTCCGCGTTAGGGTTG
TTGCGTTACTTGTGTTTTAGGCAAAACTCCCCGAAACTAAGAAGACTAGCATGAGTAATA
GAACCATTGATGATACTAATACCTACCAGCTGATACAAAAAGTTAACCAATCTGCAATGC
TTTTCTCTCATCATTTTAGTTCTGTCATGCTAAGAAAGTGAAGCCCTTCTTTACCTAAAA
TGAGAAGTACTACGTGATTGCTCTGTGTATGTGTATATATAGATAGATGTACATGAGCCA
GAAAATGTAAAGCAGTGATGAACAACTCGTGAAAGTAAGAAATCATGAGCAACTAGGTTA
CAGGATGATGAAGAAGAAGCAGCCTCGGACTCTTTGTGACCGGCGAACCCACAGCCAGCT
TCCTTTTGTTGTTTTGGTAATTGCATTTGCATGAAACCCTCCAAAAATTGAGGGCTACTT
TTGTGTATGAAAGTTTAATTTGCATTCTAATTTCCTCCATTGTTTATGGATGTAGAGCGA
GGTTGTTATTTTCTGGTTTATTGATGTATTTTCACTCCCATCCTTATATCATCTACTCAG
AGATATATATATTTCTTGAAAACGGTTCTATCACAATATAAGAATATATAGTTTAGTACC
ATTAGAAAAGCGCACTTTTACTAGGCTATTGAAATAGATTATTATACTTCAATTTACACA
AAAATTAGAAACTCATCAAAGTGAGATAGCATACAAAGTTTGCATTTTAAGTTTTCGCTA
TTATCGAAAAAAATATGAAAAAACTAGACAATATCTTACAATTTAAATCTAACTATTATA
TACAAAAGTTTTCATTTTAATTTCCTCCATTATCTCAAACTTATTGTGAACTTAGATGTT
GCAATTTCGAGATGTATTTTGAGTCCTCGTCTATTTAAATCCTTCCTCACTCGCACATAG
CTAGTCTTCTCACAAGATAAGCATATACCTAGTTTCATGAGAAAAATGCCACGAAATAGA
ACACACTTTCGGAGCAAGATTTGGACACACCAATTTTGGGCCCTTGAAAGTGGGCTGATA
GATAAGTCCGGGCCCATGCTTATTGGTTAGTCAGAAGAAACAGTACGTGGTCAAACCTCT
TTAAGTTACCCCATTTGTTAAACGGTAAAAGGGAAAGGTCAGATCAGAAGGAGAGTCTCG
TACAAGTCACTCACATATAGCACAAACCTCATACGTGTTGACTTCTGACCCTTTTCTAAT
CCGGTACTCCAAACCCCGTCCGATAATTGGTCCCCCCACTGACACACACGTGGGGGTGCG
TGCATGCTATCGCTGCTGCTCCTAGCACAATTGCTCAGAGCGGCAGACGGGGGCTGAGAT
ACAGTGTGGCGTACAGACAAATCCATCACATGCGCTCTTCGTACGTGGCGTTGCCTAACT
TGTCAGGCCGTGTGCTGTCCCTTTGGGGGGGGACCCGCGTCTCCCTGAGCTGAAGCCTGA
AGGATACGACAACGTATTGTAGGCTCTCTCACTGCCACTGCCAGCTGGGTGAGGGTGGGC
CCCACCCCGAAAACAGAAACATTATGTCATGCAGACATGCATAATGCATGTGTTGTCAAT
TTTCTTATGCCAAAAATCCCGAAAATCCCAAAGAGAGACCAAAATATCTGAGTTTTCTAA
TTTTAATTTTAGTGAAATAATTAAACTTTATGCATTTGTCATTCTATTGTAATTAGTATG
ATTTTCAGGTGAAGGACATGCGTTAGGCGTATGATATTCAATAGTCAATATCTTGTTTGA
AACAGAGATGTTTAAGTTTAATTATAAGTTTTTCGGTATTATCTCTTATTTATGATTGAT
CAAATATGTCGGTGAATCCTGACTTGGTTGATTAAGGTGTTTAACTAACAATTTTGAGGT
CATGTGTTCAAACCTCACTAAACATATGTAAGGTAATGATTGATCGAATATTATGATTTT
CATATTAAAGAGATAAAATAAGTTCTTCGACGGGTAATTAGTGAAATTTTGTTGATTACT
CTCTATCCAGAAACTAGAGTGCTCTTACAGCTAAACACATGCTTGGTTCGATCAGATCAC
TCTTCTGGTATTATAATGGCACAGGCACAATTATTCTCTATTTGTACAAGCATGATATAT
GGCATATTTTATATATGGCTGCTTCCTATGCTTCAGTGTAAAATATAAACTTGTATAAAA
ATGTAACAATGAGATGAGAACATTGTAGCGTTGTGTCGAAGGCGATGGCGAGCTAAAGCT
ATCACAGTATAGTAATCGAGAGCGAATATGGAAATAATAAAATGACAGTCTCATTTGAAA
TATGGTCCTAATTTGTTTTTCTGTCGGTGCTCACTACAAAACAAATTTTCAGACACATAT
TATCCTGCCATGAAATATTATATATTCCAAATAAAAATAAAATTTCATGTCAACTGCAGA
TCGAGTACTAGCTACCACATGTTCACCGAGTTAAGACAAGAAGAAGAAAAAGTATCATAT
TATTACTGAAAATATTGCACACACAAGTATGCAAAACATCAGAATTCAAAATCAAAAGCT
GCCGGTACCACATTGTTTTTATCACCTTCAGCTAGAGGTGATGATTGGTTCTCCGGTGAA
CGTTTCCCCGGCGGCGCTGCTTGGTGGTCGGAAGGAGGTACGAGTATGCCTTGGTTGTAC
AAAGTGCTTAGTTGATGAAAATAAGGGCAAGTCCTCGAGTCAAGCGACCTCTTCTTGTTC
ACATCCTTTGTTTTCCTAAAGTACTTATTGATGTTCTCCCATTTCTCTTTGCACCTCTTG
GCGTTTCTCTTGTAACCCATCTCCGACATCCCTTGTGAGATTCTCTCCCACAGTGGAGCC
TTGATCACGTCTTTATCCTTGTCTTGTTGATCGGCATTGTTGAAGAGACTGCACCGGAGG
TTGATCAGAGCCAAGACTTCGTCCCTCGGCCACCTCTTTCCGAGGTCTTGCGGCTTGTCG
TTCGAGCTAGGGTTTTGGGTTTTGAGATGATCGGAGCTAGGGTTTTCCGGAGGCGGAGAT
GAAACAACAGGCAGTTTTGGGTTGATGTTGCTCAGATTGCTGGAACTAGGGCTTTGTGGT
GCAATGGCTTCAGTCAGTGAAGTGGGTGTGCTTGGAATATTTTGGGTGTGGAAAGTAGTT
GTAGTAGACTTGTGAGCTTTGCTTGCAGTTGGGACCATTGTGGATGATGTTATTGGTTCT
TGATCAGTTTCCTTTTGGCCATTACTAGGGTTAGTACTACTACTAGTACTAACTGATGAC
GTGAATTTCTTCAAGAACTGAATGATTGTAGCTTGTCTATCACCTGCAACAGCTTGTTCT
TGTGCCATGGTTTCAAGCTCCTTGTTCATCCTATGCATCTCTTGCTTCTTCCAGGCTTCT
TCCTTTGCAAGCTTCTCTTCATCTCTCCTCACCATGTCTTCAAGTAGCTTACTGTGAATC
TCTTCTTGTTGAGCCATCAACTTGTTCACAATGTCCTCACAGAAACCTTTCAGCATTTCA
AATCTCCTTTGCCTCTTCCTCTTCTTGTTGTTGCTCTTTGCTCTAACAACTTCCACCTCT
TTCTCACTCACCGTTTGATCATTGCTTGGTGACTCTTGAGCATCCGAAGCTGGTTGATGA
CTTTTATCTTGGTGATCTCCTAGTTCTTCACTTGGCTTTTCAACTTCTACTGCTAATTCC
TTTTGGGTAACATTCTTTTCTGGTTGATCCTCAGCTGGGTTCTGAGGTGGCTCGACTGGT
GGTGGTTGATAGAGCTGCTCAAGCTCACTGAGAATCCTGAAGTTCTTGTTGAAGTTGATG
TTGTTGAAGTACCTGCTTTCCTCTTCAAACTTCTCCTTGCACTTCTCTGCGCTCCTTTTA
AAGCCTGCCTCTGCTAGCTTCCTGCAGTTCTCATCCATCAAATCACAAACTCATTCAGCA
GAAGCAGAATATTATTGAGCAAAGCATTTATCCATCTCGATCCTCTTAATAAATAAATAA
AACTGTACGAGGGGATCTTTGTGTTATTTAGAGAATATGTACAAAATGGTCATTTAGTTC
TCTTCCTCTCATAAACACATGAATAAACAGTAACTCAAAATTCCATTAGCATAAATCCCT
ACTTCACACTAATCAAATCTATCTTAAGATTCTTAACCCTATCTAAGAACAAGATTTAAT
CTTGCTGGATGGAAACTTCAACTGTATGAATAAGCAGTGGTGACTATAGTTATGTAGGTA
TAGTACCTTGATACATGTTCCCAAGTGAACTCAGGGAACCAATTGTCCATGGTAGATCTG
ATCCGGAGCAATGCAAGCAGCTCATCGTTACTCCAGGGATCGCTAGGTAATTCCGGTGCG
GCTCGCTGTCGTTCGATCTCCATATTCGATGAGGGCAAGACCAAGGTAGTGCTGCTTTCT
TGCTTCTCTTGATCATTTCCGCGTCGGTGAAGTACTACAGACGGATGCAGAAGCTGATTG
TGAGGAGGTGGCTGAAGCTGCACAAGTTCTTGAGGCGATGGTGGAGGAGGAGGAGGGTTG
ATGATGTTGTAGTTATGGTGATGATGGTGGTGGGGATGATCGAAGGGTTGGAGATTAGGG
AAGGAAGAGAGGGGAATATTGGGAAGAGGGAGAGGGAGTGAAGTTCTTGAGGCTGCTATG
AATTGGTGCAACTGCTCAGCTGGGTCGACTCCATCGAACATAGTTGCGTTTTTGAGTTTC
TTTACTCTCTCCGTTTTGCTCTCACTACTCACTGTAAATTAAGATAGCAGCTAAAATGTT
AGAAAGGCAAGACTACAAAAACACCAAACCTTCCTTCTCTTTCTAGCTCTCTTCTATCAA
GGACTTTTGTCCTATGCTTCTATCATGGAAGGGAAGAGATAGCCCACCACACCGTTTTAG
AAGAAAGTGAAGTCACCCTCAATTGGCTAGGAAATAATTTAGCTCGACTAAAGGTGGCAT
TGTAATTTCACAATATATATATATTGTCGACGTATTCGTACCTATATTTACTAATTCTAT
ATATCACTTATTTTGCTAAGACTAGTCGTAAGTCTTAATTAAGTAGCTAGAGATTTTCCA
AGTTGTGAAAGCAACAAATCTTAATGACTTTGATGTGTGTCGGTTTGAATTCGTCAAAGA
ACTAAAATCAACAATTTACATGATTCCTGGAAAATGATACTTAAAACAGGGAAATGAGAA
AAAATATTTGAAAAATTTGGTAGTATTTGGGGTCCTCTAGAATCCTATGCAGTAGCTGAT
GCTCATGATGGTGTAATTAACGGCAAGGGGGATGGCAGGACACGTGAAAACATGCAGAGT
CTGGGACCAAATTATTTAAGGAAGGTGGGTCTTTCCAAAGGGTACATGAGGGAGGGACTA
CCCTAAACCCTTCTACGCTCGATCTCTCTCACCACCCCCATTTCAAATCAAAGGGTAGTA
CCTTAGCCTCGCTTCGCTTAGCTGCCCTGCCCTGGCCTTTCAAGTTTGAACACCATTTGG
CAATGATCCAACAACATCATTGAGCTTGTTTCTTGTGTTGGACTGTTGGGTGCTTCTGGG
TTTTGCAACTTTTGACACGAAGGTCGAATATTTCACTCTTTACATGGAGATTATTATGCA
TGCTTGTTAAGGGTAGTTTTAAGTATCAACGACGACATTTTTAA-AAGCTTTCCAGATCC
ATAGAAAACGATCAATCTCTAAGTTAAATAAGATGATTATCGAATCTTCCGATGTGAAAA
GTTACCATAATAAGAAAATTGAAATTTTCTCTTAAGTAATGGAGAGGAACATGAAAGAGC
AGTACTAAAATACATTCCA
>Group_8_B2_subgenome
CATATATAAAAGCTTCCAATGGCGGGCTGATTCTGTAGACTGAAAGAAGCTTCTGTTCTT
AAACAAACGTGTAGAGGGTATCGTTGCCATCTGTTCACGTTATAAATTTGCAAATGGGAT
TTTTTTTAGGTGTCACATGTTGGTTTGGCAAAGTCAACAATATGCTACTAGAAGAACATA
GATATCAACTTGTTTGGAACAATGAAATTTATGGGGTAGATAGGCTTTGATTAATGCAAA
ACCAAAACGAATTGACGCATATATGATAGTATTGGTCCCTTTGTTGAAATGAAACACCTC
TGTTAAAAACATTTTTCAGTTTCAATAGAGGAGATAATCTAGAGGGGTTGACACAATCTA
TATGCCGTTACAAGACTCTTAACTAACCAATGGCTACAAAAGCAGAAGAGGTAGAGCTGA
AGGAAGATGTCAATATTGCCCAGATGGATAAAGATGCACGAAGTTTCCCAAAGAGATCAG
AGAAATGTTCAATTCCTTCGAGCGGTTACATAAAAACCTCAAAAATTTGGTCAGATGTCT
CTTGTCGCAATTAATCTGGCATATGGTGCAAATCAAAATGTCTTTAGAATGAACAATTTT
ACAAGCAAATTTCTGCGTCTGAAATTGGAAGGGGTGCATCTTCTATCCTCATTACATGCA
TGTTTGCATCTGCATTTCATAAATAAGCCTAACTATCAAAGTCAGAATCCTATTCGATCT
TTGTGTTATTTAAGGAGTTTATCCACTTGTACAAATTATGGTTCGTTTGTTTATGGATTG
ATCTATATATATGCACTAGTATTGTTGCTGTGCTAATAGTGACAGGCCGGTAGTATCGTT
ACAAAAGGAACCGTAGGTCTTGCCGGAGGATGATCCATTATATATGGTCGCCGGCGGCCT
TAATCAAGGCAACAATTTTGTAAAGATGTACTCCCATGCAAGGCAGGAAGCCCTAGGATG
TACATGTGCTCGGCTACGGAAGGTTCAATACTGATCGGCTCCAACTGTCTTACTAACCAA
ACCATGCCTGCTGTTAGCAGTGGGAAAGAGTAACTTCACCTTTATGTTTCCCTGATTGTT
AAAATATGATGCTTATAGCTGTATTTGGTTGTTGAAGTTTGAAACTTTAGATATGGCATT
GCTTTGGGAATCGATATAATGGGTTTCTTGAGGCTATTTCTGGTTGCAAGCTTCTGAGTT
TCGATTATGTTTTGGACACTTCATTGTGCAACCAGTCTGAAGTTTCATATCTTGTGAACT
TTTGGCAGTGTAGTATTTTAAGTTGTGGGTGTGATTTGGGTTTTGCATTTGAGTGGTGGA
TGAAGTGAATAGTGATTTCTTACTTTGTTGTGAGTGAGGCAGTGATTGAGAAACAAGACG
TTGATATATTGTGCTGAAGAGCTTGGTGGGATTTAGAAAATGATACGAATCTTAAAGATT
AAGTCCCTAATATCTTTGCTTGAGTCTTCTTCTAGCCACCACTTCCTTCAGAGGTGCTCT
GTGAGTGGGACTTCAAAGGGCAAGGCGAAGGTGAAAACTGCAGCCCCGCTGAAGCGCTCA
AAGATAACTACGAAAAAGGGTTCTGCAGATGCTGCTCCTAAAGGTGCAGGAGGGAAAAGA
TATGCTGAAAGAGAAAAGTTTTATGAGCAATGCTTAAGTGCACCTACACCTGTCAGGTAC
CTGACGGAGAAGGAGAGACAACGTGAAGCTGAGAGAGCGAAGTTGGGACTTATTAGCAAA
GATCGACAGCGTGAAATTGATATGAAGAAAAAGAAGAAGCCAGAATTTGAGATCTCAGAA
AAACCAACAGTTATTGGACCTCCTGGTTTGGATTTGATATCACTAGGTTTGGTTGATGAG
GAGAAGTTACCAAAATATGAACTGACTGCTGAAGATGGCCAGCGGCTTGCTAAGGAGTAT
AGCAGGGTGTTGATGAGGCGTCACCGGGCAAGGCAAGCAGCAGAGTCAACACTTTTGCGT
TTGAAGAAGGAGGCTATTGAGGCATTGCCTGAACATTTGAAAGCAGCAGCATTGGTGCCA
GACATGACTCCATTCCCTACAGATCGGTTCATGACAACTCTGACTCCTCCAATTGAAGGC
TACATTGAGAAGGTTAAGGAAGCTGCACAGGAGTAGTGAGAAGGGGAAGCTCAGATAACC
AGAGGTTGAATCTCCTGTCTTTTTTCTTCTTTATATTAAACGTTATTCTAACTGTTTAGA
TTACTTCAGAAGAAGGTCGAGCTTTTACTCGGTTTTAAAGGTTGCACATCATTTTATTTG
AGTGTTATGCTGCATTTTTTTTATAATGGCTCAGGGATTTAAATGACCTCCTGGATTGTT
ATCCACAGTTTTGTAGAACCAATAGTCACACAATTCTCTAAGAACACTTGCTCGTGAATT
GTTATCCATAGTTTTGTAAAACTTCCCATTTTAGAACTGAGATAAAATGGATCTCTGGGA
AAAGTTGAATTTTTTATGTTAGAACTTCCCCTTTTTTAGACTGTTAAGGTGCAAGTATCT
TATGAAATGAGCAGTGTTGTTGATATTCTGTTATCCCTGAAGGTGCTCATTTCAGCTAGT
CAACAGGACCTGTAGCATACTATCTTGAAGTTAGATGATGTCTAGGAAAGCCACAGATAA
AACTTTTTTTATAGCATGTCTTTTCTGATTTGCACAAAGGAATTGATATTATTTGTCGTC
ATTTTCTTTGAGAACGCATTGTGCAATTTGAATTGCATTTTGTGTTCTTTTTCCTGTTTG
TTTTCATACTGTCTGTTGAGTGATTGAGGCTTGATGTGCATGGGTTTGTTATTATGATGC
CTATCATAGTATTCAAGCTCCTTCACAGAAATAAAATCATGCAGCGTGTAGTAGATTAAC
TAGATTCATAGGCTCTGATCAGCATATTTTGCTGTTTCTTAATATTGTCTTTCATGATTC
TTATGCAGGTAGAGTTATGCTTGCATGTTAGGACTTATTTGGCTGTTGGAACCTATCTAT
TACTGAAGTTGAAACGTGACTTCAGGAAGTTGCACATTCACGCCAAAGAGATGAAAAGAG
TTGCTGAATTAGATCTAATCCTTGTGTTTTAGTTAATAATATGCCTGCATGCTTTTAATA
ATTCCATGTGGGCTAAAATTTGTGACCAAATCTGTTGAATTTACGTGTTTGCAAGGTTTT
ATAGTAACTTTGGTTTCCTTATAAAATTTGAATTCTATACGATGTTCTTTGAAGCCTTAC
TAATAGAACTTGATGTGAACCTTAAATCTTATGGTTTGTTGATGATTGTTAACAGGGATT
TGCAATAGTAGTGATACAAATTGTAAACGTTTGTTCTTTAACCCTACTAATTATAACTGG
TCTGCCCATGCCTGCAATGGATCTTGTTATTTTTCAAAGGTTTAGAGCTGAAAAGCAAAG
GTTAGTCTAATAGCATTGGTGAGGCTAGTGGTGGGACGATCAATGACATAGGGACATGAA
TTTGATTGCCGAGTACAGAAGGGGGAAGAATCTTGTAATTCTCCTCTGTTATGAACTATG
ATTTGTACGAGGAGTTATGAATTTACCAAATGGCTTAAGCAGGGAAGCCTCTGCAGGCAC
TAGTCTTTAAAATAAGGAACTAGATGACCAGACCTGAAACTACTCCACAGAAACAGCCAT
GCATACTAAACTAAATTTTGATGTATTATAGATTTAGTGGTATGCTAAAGTCAACGAAGA
GATTCGACCATCATATTTCTGTATATAAAGTTTGAACTTTCTGTATGAATACAACTATAT
AAGTCACTATCCCTCACCATTATCAGCTTAAAATGACACTTTGATTGAGGTACTAAAAAA
GATGGGGAAGGCAAGCAAATGGATTCTGAACTTTCTGATAGGAAAGCAGGAGAAGAAGGA
AGCTCTTTTGACTGAGAAATGTGTGTCTTCAACCCCCAAACCAAGCCACCCGGGGTCTCC
AAAAGTTAAGCGAAGATGGAGCTTCGGAAGATCATCTCACAGGGTTTCGAAATCTGTTGA
TTCGATTGACACCACTAAATTGGCATTAAAGCCTCAGCAGAATCATGCCGTATGGGTGAC
AATACAGGCTGAGAATGCTGCTGCTTCGTGCTCATTTGGTACAAATTTGCATCCCAAACT
ATTAAGATTCTGACAATTTAAATCTACCATGCTCATTACTTGCTTTGTTTTCAGGCGAGG
AAAGCTTTACATGCCTTGAAAAGTCTAGTGAAATTACAAGCACTCATAAGAGGTCACTTT
GTGAGGAAACAAACTAATGCTACTATGAGGCGCATGCATGCTTTGTTGGCTATCCAGGTT
CGAGCTCGAGTTCAGAGAATTCAGATGGTAGAGGCAGCTGCACAGGTTGATAATAAAAAG
CAGTCATCCATTAAAAGAGGTTCCCCTCATGCCAAAGAAGTTCATAGGGTAATTAGTCTT
TCCTCCTTCAATCTGAAATTTTTGTGCTAGTTCTTAACAGATATGGAAAATGATCTCATA
ATTTTGATGTTCTATAATTTAAGATTGTTCATTTCAATACCACACAAACTTAATTGAGCT
ATGCAATTATTGTTACTTGTGCTGAGCTCCTCATGTTCAAGAACAACAAAATTCAAGTTA
TTGTACCTAGTTCCCCTACTCTTTTCTTATCAAACAAGAAAGTTTTTCTATCTTAGTTGA
TTGGATTCATGTTTGCCCTTTTATTGCAGAAGAAAATTTATATGACTTCCAATGAATCAC
AAATAGTTTCGAAGAGTACAAGCGGCTACCTGAATCATTCACAAACTGATCAGACTCATC
AGAGGATTGATCATAGCTACACATCATTTTCTTCCCATCGTCTGTCCATCTCCAACCGGC
ACAAATACAATGAAACATTGTTAATAACACCAGAAACTAGTCCCCAAATGCCTTCACCCA
AACAAAAGCCAACAAGATCCTACATCCCTTTTCAACAGCATGATTCTCTAGTTGAGCCTA
CATATTATGACTACTCATTCATGCCTAGTTACATGGCCAACACACAATCTTCAAGGGCCA
AAAAAGTCAGGTCACAGAGTGAACCTAAGCAACGACCTGATGGGAGCAACAAATATAAAA
GCAAGCACACAGAACTAGTAGATTCAACAGATGAACAGTTTCTGAGACGTTCGTCTTCAC
AGTTCAAAACCAATGATCAGAAAAACCATGATCCGTTTGGTAAGCTCTATAGACCAAGAA
GATTGTTTGAGGATAACAAGTATGATTACATTACTCCAAGTCATTCCCAGTATACTGAAT
CCCTAGCTTCAGAGGTAAATTGTTCAACTCAGATGATTTTTTTTGTTTTTGAACCAAACT
CAGATGAATTTTGCAGGTTGATATACACAAATATTTGCTGGCCTTGTCTCATTATTGTCT
AACTGCAATTCATGGTGTGATTGCAGCCCCATGTGATATTGTACTAATAGCTCCTCGCAC
ATCGATAATGAGTTGGGAAAGGTAAACGGATTCGATGCTGAAGATCGAATTCTCTTATAA
TCAGTAAAAGTAAAAGTTCAATGAAGTACACTATACTAATTAACTAATTGTACTTGTTTA
TGATATCAATTGCAATGCCTGACAATACTTATCTGAAGTTACCTTCATTTGAACTTTTAT
TTGGAACATGATGCAAGCACTTAATACTTGCGGTTCTCTGTGTTTACCTTCTACGGTTAA
ATTACTTCGGATCTCATAATAAGAAGTAAATGCAAGAGATTTGAAAGTCAGGAAACATTT
TAGTGCATTTTCACCATACAAGTTACAGAACTCAGTATCTAACTAAATACCTCTCTTGAC
AGTCCCATAAAAATGAAAACCTATTTAGAGCATCTCTTTGGAAATTAAACTAAAAACCCT
CCTGGTCAATTTACTTGACATTAGTATTTTCCTTAATGATCTTGGTCAACCAAATAGCAG
TTTCCCTAGGACACACATTCCCAGGCCCAAAAGGCTTGAGCACCACCTCAAGTTCTTGAT
ATTTTCCATCTTGGAACAATCTTGCACAAAGCTCAAGCAGCGCTTCTAAAGCTTCAGCCC
TCGGCTGCAATGATGAGGTGTCAAGCCAGCGGCGGCTTGATGATGCTCCTCCTGCATCAG
CAGGTGTGTCTTGAGCACTGCACTCATGAGGTCTCTCTTCCCAATCACATTTCTGACCTT
TCTCCTCCATGTTTGAAGGGTAGTCATTATCAAATGACTTCAGGAAGCTAGATGATGGAG
TTGGAAGGAAATTGACAGTAACATCATCGTGAGATTCATGATACAGATTGACACCTACAT
TGGTCTTCACCTGTGGCTCGGATAATTTGTTTTTGTGAGACTGGGGTGCCTTCTTGATCC
GCTTTGCTGACCGAGCAGTAGTGGTGGCTTTCAAAGCTTCTGGTGCCTTCTTGTGCATTC
CTCTAGTAGTCACCATCCTATTCTTTCTTTCAAAATTACTAGAGAACAATAATATTGTAA
TAGCAATTGGTATGTTTCTTGTTTTCGTGTGTGAGACTTATATAGAGTACTGATTGATGA
ATGATGACATTCCCACATGTAGCTAGGAATAGAACCTTCTCCCTGTATAAGTAGGACTTA
CGAAAAGGATCAGGTATGGAAAGCAACTTAATTAACGGCCAAGATATCCTAACAATTTTC
TATTTTCCTAAAAAATTAGGAAAATACTTGCTAGTTATGTTAAGGGTTATAATCCTACAA
TACTACTCCTCGTGCTGCTCCTCTTTTCTGTTATTTCCGTTGCTTCCGACTCATCCATGT
TTGGTTTTATGTTGGAGGCTGTAAGAAAATCATAGTGTTTTTATTTAAAAGAATTCAGTC
TACAGGATACGAGGTCTGTGTGATAGGTATTGGAACAGTTATATGATGAATAGTACATTC
TCTACCGCCGTCTCCGCTGCTGCCGACGCCACCGCTGAGTTAATAAGAAAGAATACCAGT
GCCACCTTACAACCTGATCAAATATTTTGGAAGGCCACGGTTGCCATAATATTCAACTTT
ATATGGAAGGCGGCCACCACCTTCAAAGCCCCGCGGCCATTGTATCTGTTTTTATAGTAT
TTGAACACAGGTGACGATTATAAGTAATTATAACCAATGACTCAAATTAAGTTAGTCCAC
GGTGATGACTAGTCTGAGATCGTAGCCTACAATGAACATCTGACTAGATGTCTAAATTGC
TCTTGAGAAGCTGAGAACAAAACCTCAGAACTACAAAACTATTAGTCAGAAATATGATAC
ATTTCGGACGTGTGGCATCAGCTCATTAGATACTTTGAACTAATTAATCTCATCATCCTG
TTTGACAGTATTTTCCTTGATGCTCTTAGTTAACCAAATAGCAGTTTCCCTAGGATCCAC
CTTCCCAGGACCAAAAGGTTTCAGCAACACCCCAAGCTCTTCATACCTTTCGTATTGGAG
CAACCTTGCACTAAACTCGAGCAACCCTTCCAATGCTTCAGCCCTTTGCTGGTACGATGA
GGTGTCAAATCGGCGGCGTGTGTCTGATGAGGTCCGGCTTGATGCTCCGCCAGCAGTTGC
ATTCTGATCAGAACATGCATCACTTCGGTTTTCTCTGTCAACTTGAAACATGCTGCGGTC
AATTCCCTGCCATGCACCCGTGAAACTAAGCCTGCGAAAGGCTTTATCAAATATCTGAAC
CGTGCACTTGTCTTTCATGATTGAACAGTCACCAGATTGTGGAGAACCAGATGAGCCCTG
CACAGAGGTTGGTGACCCTCTACGGGTAGGCAGAAATTGTTGTTCATACAATTCTTCCTC
ATAAGATGCTAATGGGAATTCAGCTATCCGGTCAATTCGAGGGGAATTGACAGAGACATC
AGGAGATTTAATACAGTGTAGGACACCAACACTAGGCCGGAAAGAGGATTGCTTTTGAAT
TGAAGGTCTTGTTGAAAATGGCAGTGATGCTCTGCGAGTTGTAGTTACTGCTTTGTCCTG
AGTGCGTAAAACGGGAATCTGGAAAGATAACATAGATTAACTCAAACTAGAGAGTCTAGC
AATACTTGCCATTCAAAAAATAAAAAAATTACAAAGGGAGAGAAGGAGACATAGAGAGAG
AGAGAGATCTCCCAAATGATCTTACCGATGAGCGATTCTTTGGCTCCATCCATCTCTTGG
ATGTGGCAGAAGCTTTTGCTGGAGTAATTCGCTGAGTCTGGACATTACTTGAAGTTTTAG
AAGCAATTGGCTGCTTGTGAATTGACTTTTTTTGGGTGGCACCAACAGACGTTCCTGTGA
ATTCTTGCTTCAGATAATGGAACTTGTCATTCATGTCTTGGGTAGAGCACACAGAATCTT
GCTCAGCTCCAGAAATACTAGGATTTAAAGTCCTATCATTGCTTAATGTACGCCGCTTCT
CCTGGTATGTTGAGTATCGAACATCTTCTGTATCAGAAAATCTAGTTTTCTTCAAGTAAT
TGGGGCTATTGATTTTGAGATGAACCTTTTGAACATAAGGCTGAAGGTGTGGGTGACGGA
GCAGCTCCGCAGCCTGCTCCAACAAAAAGTAGTTCGAATGAGATGTACAGTACTATCATT
CTTTTTGCAAGATGTAGGCTAGAAGAAGTACATACACTTGGCCTGAGTTCTGGGTTTTTT
CGAAGCATGGTTTTAACAAGGCCTCGACTGAGAATAGAAATAAGCAAAACATTAGGTCAA
CAATATTCTGTTATGAAAGGAAATAGAAGATATTAGGAGACAGGAAATTAAACTAAAATT
ACTTTTGTCACTGATTAGTAACTTATGCAAGTTAAAGTGACAAAAGTATCAAAGTGATTG
GAAGCCAATTCCATATACAGAACTTAAGAAACACAGAAACCAAACATAGACTAACATGCA
GTTGAATGAATAGCCATAGAAACCAACAGACTAAGAAAGCACTTACAATGCACTGGTGTA
CTTTGTGGGAAGGGGAGCCACTATAGACTTATTAATTTTGGTAATAAGTGCTTGTATATC
CTGTTTGAGAAACAGGAAATTAATAAGGAACAAATATACCAATAGAAACATGTGAAAGTA
AGTGGGAGTATCTTCAAAATAGGAGGTCTGGAAACTTACGAATGCTTTAAATGCAGGCCT
ATGAGATGTCATTTCATATATGCAGCATCCTGGATAAAATATGTTAAGTACATCACAAAA
GGCAGCTAAGAACAGAGGAATTCCAAAAACACTGTTCTTACCCAAAGACCAAATATCTGA
TTTGGAACCATAAGGTATATCAGCAAGAAGTTCGGACACATATAGCTAGGAGTTCCGACA
ACCTGAATTTGAGATACCAAGAGATTTTATTATAGATATCTTCAAGATCATGTGCATAAC
TAAACTTTTGAAAATGCTGAGTTACTTACAGAAGAGGCAAGATCATCTGAAGTCAACATT
TTTGCAAGCCCAAAGTCACCTGCACCCACATTGATCAATTGTGCTCAGCAAAACAACACT
TCCCTTTGAAAGAAATATAGGAATTAATATGACCACTTACCCAGGCGTATGTCTTGATCT
TTTGTTAAGAATATATTAGAACACTGAAGAAATCATAGAACAGTATCAGTACAAAACAGC
CTCAGATATAAAAAGAGTTTGCCAAGTGGACAGGAGAAATGAGTAACTAACCTTGACATC
ACGATGAAGAATATGATTCTTGTGCAAATAGTCGAGTGCCATCAGAAGTTGGACAAGCCA
CTTACAGATTTTCTGATAAGAAAGTTAGCTTCCACAAATTAGATGCAGAGGAGCGAGTTA
CAGGTATATGCATAAAAGTGACTACTGAGCAAGTAACTCATGCATATGAAATTCCACAGG
AAGAGAAGGCAAAGAGAAGACAAGAATTAAAATAAGGGTTCGAACCTCTTCAAGAAAAAG
AATACCATTGGCCTTTTTAATAGCTTCTGCCCTGTACCACACAGAAAAGCAGTATAAGTG
GTCAAGAGCATGCAAGGCTTCAAGCCAAAGTGGATGAAACCATGATCATATAAATTATAG
TTGCAACATCAAAGGCAAAGCTTACATGTCTCCTCCAGCACAGTAACCTATTATTATGCA
TACATAGCAACCCTGCAAACCAAGGAATCAATATAAAGCAATGTTAAGCACTGACAACAA
TTTCGGTGCCATACTCCATCAGAATACGAGATTAACTCAAGCAAATCACAAGTTGGGTAA
CCAACAAATTAAAGTATTTAGAGACTACTGTTCAGGTCTCCATTCACAACTTATCCAATG
AGATTGAATGTGTCCATATTTTACAGAGGATACATTAATTTTCAATGGGTTGAAAGTATT
TAAAGTATTAATTTTCAATGCAGAGGATACCATATAGTCTTCAGGAATTTCAAAAACTGA
AATTCTGGAGCAAGCTCACAAGTATTTTATAACTTTTAAAAGTTGATATATCTAGACTGA
AGAACAAAAGTGGGGTCTTTTAAGTTTTCATCAAAATTACTTTTTGCACATGGTGAAAAA
CTCAGACTCTAACTAAAACATCAGTGTGCTAACCTACTTTCAACAATGGCTTAAAGATAA
TTCTGCAATTCTTGGAGACATGCATACATCTCAGTAATCTAGAGTATTAACATCAGAAGC
AACTAAAGATGAGAAAGAATGAGAAGTTACCTTTTCAACCCAAGAATCTTTATACTCCAC
AATAAATGGATTTTTGAATTTAGAAATGAGTTCCATCTACACAAAGAAGAAAAGAGTCAA
CCTGTGGACATTCCATATAACATTAACACAAACTAATAAAAGGTTCAAAATGGAGCACAT
CCTAGCTAAGGATACTATTTATATGAAGCCTAATTCATATTTAACATAGACTGTAATAAC
AAATGAATCGCAAAGGAATCCAGACAATCTAAGAGTGCCCACAAGTAATGTGAACTGTTC
CTTGAGACAATCAAGACGAGCAATACTAACCTCCTGATGTGCAGATCTCCGTGATCTATC
AGTCTGGCGAGCAAGACGTATCTTTTTCAGCACATACCTTCATTTATCAGAAAGTAAAAA
TCAAGACCATATTAAAACTTGCATGTTAATCAAAGGAATAGTTGACCAGTGCATAGTCCC
AAGAAAGAACATATGGATACAGAAAAAGAAAAAGTAAATTCCAGTCTTACTTCTTCTTTT
CGTGCTTATGCCTGACAAGAAGTGCAGAACCGAACGCTCCTTTCCCAATTTGCTCCAGAA
CTTCGTATTGCTCCATAATGTTGGTTCAATTTATCTTTTCTGAGGCAACACGAAAATGGC
CATAATCTCATACACAGCAATACTTATCAGTTCTTGGAAATTAAAACAGACTTCAACGTA
GCAAAGTAGAATCAAGGCATAGCTTCTTGTGAAGTTATTTAAGATTTCAATATGTTACAA
TCAGGTATTTCAATTTCTCATCAGAAACGAACAACGAAAATCATTCCCACAATGTATTCC
ACTCAAATGCCCACAATACAACTCATTTCTCACAGTATTTTCCCTACTAACTGAAACCTT
AGTAAGTTATAACTGAAATTCAATGTGGTGAACAGTCATTAAAGAACATTTTGGAAAGAA
ACTAAATATATTCCAAGTGTGTCAAGTCTCAAATCAGCTCATTCAAATCTGTCGGTACTT
TTAGATCCCATCAGTTAGGAAAAGGAAAATACAGCAGAAAATACTCAAAACTGTACTATA
TACCATGTATTGCTTAATTTCCCACACTTTCTATATATACAGTCAAAAATTAAAAAGAAA
AAAGAAGATACGAACCACAAACCATGAACTATAACTTGAACACTCAGCACTAACTAGCCA
AACACCAAAAACCCATGAAGATTTAGACAGCAGAAAACACATTTCACCAAGAAAAAAAAG
CCAACACCTTTAGTGCCAAAAGAGAGGAGATTTGCAAGACCTGAGTGTATAGGCAAGTGA
GTTGGATCCAGAGAGATCACAATGCAGGTGGGAAAGGGCACATTAGCAGTAACAGCAGCA
GCTATAAACGACACCGTTTCTGGACAAGAAGAATACAAAGAAGAAAACCCAGAAGAAGAA
TTGAAGAGGAAGTTGCAGTGGCTCCTTCGCCCATTAACCTCTATTGGTTTTTTTCACTCC
TCTCCATCTCTCAAGCATTTAAGAAACTGACAAAAAACTGAGAGAGAAAAAGAAAGAGGA
AGATTACATTGCTTAATTGTTATATACAATAGTGGTCTCTACATTAAGAAACACATAAAT
TTTAGGGGGAGATTCATTTTATTAGTTTTTTATTGGAATAAATATTGTTGGATTTCTGGT
TAGAGGGAGAGATGGGGTTGATGATGGTCAATGAGACTTGAATAGTAGAAGGGAGGTCAT
TTTTATTCTTCTGATTGTGAAACGGAGAGAAGTGAGAGTAAACTCTGTCATGGAGGACAC
TGACAAACAAGGGGTGGGTAGCCCTGAGGGGAGGAAGGAGGGTCATGGCCCCCATTAATT
TTATCACAGCTTTGTTGGTGCAGCTTGACTTTCCTTAGATTTCTTCTCCCCCTTTGAGTT
TTACCTGAGATCTTATCCACTGACTAATCTACTGGCTCTACTCTATAGGTTTTTCTTCTA
TCTTTCTTCATGTCTGAAATTGTTCTTCTTGGTCGAGTGAAATTGGATCTTATTGTGTGA
GACAGCTTGCGAATTTAAGCATTGTCTTGAATGCGACTTTAACTCTAAAATTGTATGATG
TTTATGATCAATTACTACTCTCTGAAATTCTTCTATATAAATACAAGTGACGTAAAATTT
AGCTTCTTCATTTGTAATAACCCTCTACTCCAAAATTTGAAACCATTGTTTTGACACACA
CGCTTTCCGTATGTAAGTCTAGCTTAAGAACTAAAGGGTTTAACGTTATATACTGTTAAT
CGATTTTGACTCTTAGTAATATAATTATCAATCATGTAATATTAGAGACATATCAACTAA
CGTAAAAGGATTGAGAAATAGAAAAGTTAAATAAAAATAATTGAATAGTCGTAACATTCA
ACTCTAAAATGTAGAAAATATATAAGTGTTACGGGTTGCCCTATGACGATTGTTAATGAG
ATTTCAATAGCGCTAATTCACCATCAAGAAAGCAAAACGCCATCCCTTTGTTTGCCATCA
TTAACAAAAAGAACCCCCATCATTTCCAACTGCAAAATTTTCCGGACGTAGAGTTATGGC
AGTCACGAGCAAGATTTCATGTGAACCACTTATTGTAAACCCAGCATAATTAAGCAAGAT
TACTTCTTCGGTAAGAGATTAAGCACAAAATTATATAATTAAATATCACTAAGATAAAGC
CCAAATCACCATTATTTCCATTATTTATTTATAAAAATAATTAAATAATTAATCTGACCC
GACCAAGGGAAGCAGGGTGGGGGCACGCACCATCCCACGGAGCCCAATCAAGACTCTCAA
TCAGGAGGCTTACTATCCGGCGCTTTTTAATATTTGGTGAAAAGACCGTAATGACCTTGC
ATGGTTTGAAGCTGCTGTCGACGTGCTGGGAGCATATACATGACAAAATGGTCTCTTTCA
TGGTGCTGGAATTATAGTATAGAAATTAGAAAATGATAAAAGAATAATTCCATTTTTCTT
TTTTTTCTTTTTGGTTGAATCATTTTGATCGTTAATTGATAATGTGTGTGTCAATAATGC
TGATATGTTCCCAAGATTTATGTTTTGAAGTTAGATGAACACTCTATTGATCGTTGTTTA
GGATGTTGTTATGACACGATAAAAAATTATTGTGTGTTTTATTATGTTTTGTTCGAGTAT
AGACTAAAATGATGTCAAGTACAAACGATTTTAGAATGACACTTCAGTTGTGATGAACAA
GAATCATAATGTTGATCGAAAAAAGAGAAAGATTTGAAAACTTGACAATTAAGCCGTGTG
GATCTAGGGTGGTGTAAGCCAATTGGGAGAAAATGAATGCTTGGATTTTCCAAAGTACAA
AGCGTGAAGGCTTCTTTGATGCTGCAATGAAGGGTTTTTAAAGCATCCGCGTTAGGGTTG
TTGCGTTACTTGTGTTTTAGGCAAAACTCCCAGAAACGAAGAAGACTAGCATGAGTAATA
GCACCATTGATGATACTGATACCTACCCGCTGATACAAAAAGTTAACCAATCTGCAATGC
TTTTCTCTCATCATTTTAGTTCTGTCATGCTAAGAAAGTGAAGCCCTTCTTTACCTAGAA
TGAGAAGTACTACGTGATTGCTCTGTGTATGTGTATATATAGATAGATATACATGAGCCA
GAAAATGTAAAGCAGTAATGAACAACTCGTGAAAGTAAGAAATCATGAGCAGCTAGGTTA
CAGGATGATGAAGAAGAAGCAGCCTCGGACTCTTTGTGACCGGCGAGCCCACAGCCAGCT
TCCTTTTGTTGTTTTGGTAATTGCATTTGCATGAAACCCTCAAAAAATTGAGGGCTACTT
TTGTGTATGAAAGTTTAATTTGCATTCTATTTCCTTCCATTGTTTATGGATGTAGAGCGA
GGTTGTTATTTTCTGGTTTATTGATGTATTTTCACTCCCATCCTTATATCATCTACTCAG
AGATATATATATTTCTTGAAAACGGTTCTATCACAATATAAGAACATGTAGTTTAGTACC
ATTAGAAAAACGCACTTTTACTAGGCTATTGAAATAGATTATTATACTTCAATTGACACA
AAAATTAGAAACTCATCAAAGTGAGATAGCATACAAAGCTTGCATTTTAAGTTTTCGCTA
TTATCGGAAAAAAATGAAAGAAACTAGATAATATCTTGCAATTTAAATCTAACTATTATA
TACAAAAGTTTTCATTTTAATTTCCTCCATTATCTCAAACTTATTGTGAACTTAGATGTT
GCAATTTCGAGATGTATTTTGAGTCCTCGTCTATTTAAATCCTTCCTCACTCGCACATAG
CTAGTCTTCTCACAAGATAAGCATATACCTAGTTTCATGTGAAAAATGCCACGAAATAGA
ACACACTTTTAGAGCAAGATTTGGACACACCAATTTTGGGCCCTTGAAAGTGGGCTGGTA
GGTAAGTCCGGGCTCATGCTAATTGGTTAGTCAGAAGTAACAGTACGTGGTCAAACCTCT
TTAAGTTACCCCATTTGTTAAACGGTAAAAGGCAAAGGTCAGATCAGAAGGAGAGTCTCG
TACAAGTCACTCACATATAGCACAAACCTCATACGTGTTGACTTCCGACCCTTTTCTAAT
CCGGTACTCCAAACCCCGTCCGATAATTGGTCCCCGCACTGACACACACGTGGGGGTGCG
TGTATGCTATCGCTGCTGCTCCTAGCACAATTGCTCAGAGCGGCAGACGGGGGCTGAGAT
ACAGTGTGGCGTACAGACAAATCCATCACATGCGCTCCTCATACGTGGCGCTTCCTAACT
TGTCAGGCCGTGTGCTGTCCCTTTGGGGGGGGACCCGCCTCTCCCTGAGCTGAAGCCCGA
AGGATACGACAACGTATTGTAGGCTCTCTCACTGCCACGGCCAGCTGGGTGAGGGTGGGC
CCCACCCCGAAATCAGAAACATTATGTCATGCAGACATGCATAATGCATGTGTTGTCAAT
TTTCTTATGCCAAAAATCCCCAAAATCCCAAAGAGAGACCAAAATATCTGAATTTTCTGA
TTTTAATTTTAGTGAAATAATTGAACTTTATGCATTTGTGATTCTATTGTAATTAGTATG
ATTTTCAGGTGAAGGGCAGGCGTTAGGCGTATGATTGTCAATGGTCAAGATCCCTTTTGG
AAGAGAGATATATAGGTTTATCTATAAGTATTTCGGTATTGTCTTTTATTCATGATTGAT
CGAATATGTCGGTGAATTGTGACTTTGTTGATTAAGGTATTTAATTAACAAATTTGAGGT
CATAGGTTCAAACTTTACTAAACATATGTAGGGTAATGAATGATCCAATATTATGATTTT
CATATTAAAGAGACAAAATAAGTTCTTCGGTAATTAACTTGTGAAATTTTGTTGATTACA
CTCTATCCAGAAACTAGAGTGCTCTTACAGCTAAACACATGCTTGGTTCGATCAGATCAC
TCTTCTGGTATTATAATGGCACAGGCACAATTATTCTCTATTTGTACAAGCATGATATAT
GGCATATTTTATATATGGCTGCTTCCTATGTTTCAGTGTAAAATCTAAACTTGTATAAAA
ATGTAACAATGAGATGAGAACATTGTAGCGTTGTGTCGAAGGCGATGGCGAGCTAAAGCT
ATCACAGTATAGTAATCGAGAGCGAATATGGAAATAATAAAATGACAGTCTCATTTGAAA
TATGGTCCTAATTTGTTTATCTGTCGGTGCTCACTACAAAACAAATTTTCAGACACATAT
TATCCTGCCATGAAATATTATATATTCCACAAGAAAATAAAATTTCATGTCAACTGCAGA
TCGAGTACTAGCTACCACATGTTCACCGAGCTAAGACAAGAAAGAAAAAAAGTATCATAT
TATTACTGAAAATATTGCACACACAAATATGCAAAACATCAGAATTCAAAATCAAAAGCT
GCCGGTACCACATTGTTTTTCTCACTTTCAGCTAGAGTTGATGACCGGTTCTCCGGTGAA
CGTTTCCCCGGCGGCGCTGCTTGGTGGTCGGAAGGAGGTACGAGTATGCCTTGGTTGTAC
AAAGTGCTTAGTTGATGAAAATAAGGGCAAGTCCTCGAGTCAAGCGACCTCTTCTTGTTC
ACATCCTTTGTTTTCCTAAAGTATTTATTGATGTTCTCCCATTTCTCTTTGCACCTCTTG
GCGTTTCTCTTGTAACCCATCTCCGACATCCCTTGTGAGATTCTCTCCCACAGTGGAGCC
TTGATCACGTCTTTATCCTTGTCTTGTTGATCGGCATTGTTGAAGAGACTGCACCGGAGG
TTGATCAGAGCCAAGACTTCGTCCCTCGGCCACCTCTTTCCGAGGTCTTGCGGCTTGTCG
TTCGAGCTAGGGTTTTGGGTTTTGAGATGATCGGAGCTAGGGTTTTCCGGAGGCGGAGAT
GAAACAACAGGCAGTTTTGGGTTGATATTGCTTAGATTGCTGGAACTAGGGCTTTGTGGT
GCAATGGCTTCAGTCAGTGAAGTGGGTGTGCTTGGAATATTTTGGGTGTGGAAAGTAGTT
GTAGTAGACTTGTGAGCTTTGCTTGCAGTTGGGACCATTGTGGATGATGTTATTGGTTCT
TGATCAGTTTCCTTTTGGCCATTACTAGGGTTAGTACTACTACTAGTACTAACTGATGAT
GTGAATTTCTTCAAGAACTGAATGATTGTAGCTTGTCTATCACCTGCAACAGCTTGTTCT
TGTGCCATGGTTTCAAGCTCCTTGTTCATCCTATCCATCTCTTGCTTCTTCCAGGCTTCT
TCCTTTGCAAGCTTTTCTTCATCTCTCCTCACCATGTCTTCAAGTAGCTTACTGTGAATC
TCTTCTTGTTGAGCCATCAACTTGTTCACAATGTCCTCACAGAAACCTTTCAGCATTTCA
AATTTCCTTTGCCTCTTCCTCTTCTTGTTGTTGCTCTTTGCTCTAACAACTTCCACCTCT
TTCTCACTCACCGTTTGATCATTGCTTGGTGACTCTTGAGCATCCGAAGCTGGTTGATGA
CTTTTATCTTGGTGATCTCCTAGTTCTTCACTTGGCTTTTCAACTTCTACTGCTAATTCC
TTTTGGGTAACATTCTTTTCTGGTTGATCCTCAGCTGGGTTCTGAGGTGGCTCGACTGGT
GGTGGTTGATAGAGCTGCTCAAGCTCACTGAGAAACCTGAAGTTCTTGTTGAAGTTGATG
TTGTTGAAGTACCTGCTTTCCTCTTCAAACTTCTCCTTGCACTTCTCTGCGCTCCTTTTA
AAGCCTGCCTCTGCTAGCTTCCTGCAGCGCTCATCCATCCCATCACAAACTCATTCAGCA
GAAGCAGAATATTATTGAGCAAAGCATTTATCCATCTTGATCCTCTTAATAAATAAATAA
AACTGTACGAGGGGATCTTTGTGTTATTTAGAGAATATGTACAAAATGGTCATTTGGTTA
TCTTCCTTTCATAAACACATGAATAAACAGTAACTCAAAATTCCATTAGCATCAATCCCT
ACTTCACACTAATCAAATCTATCTTAAGATTCATAACCCTAGCTAAGAACAAGATTTAAT
CTTGCTGGATGGAAACTTCAACTGTATGAATAAGCAGTAGTGACTATAGTTATGTAGGTA
TAGTACCTTGATACATGTTCCCAAGTGAACTCAGGGAACCAATTCTCCATGGTAGATCTG
ATCCGGAGCAGTGCAAGCAGCTCATCGTTACTCCAGGGATCGCTAGGCAATTCCGGAGCG
GCTCTCTGTCGCTCGATCTCCATATTCGATGAGGGCAAGACCAAGGTAGTGCTGCTTTCT
TGCTTCTCTTGATCATTTCCGCGTCGGTGAAGTACTACAGACGGATGCAGAAGCTGATTG
TGAGGAGGTGGCTGAAGCTGCATAAGTTCTTGAGGCGGTGGTGGAGGAGGAGGAGGGTTG
ATGATGTTGTAGTTATGATGATGATGGTGGTGGGGATGATCGAAGGGTTGGAGATTAGGG
AAGGAAGAGAGGGGAATATTGGGAAGAGGGAGAGGGAGTGAAGTTCTTGAGGCTGCTATG
AATTGGTGCAACTGCTCAGCTGGGTCGACTCCATCGAACATAGTTGCGTTTTTGAGTTTC
TTTACTCTCTCCGTTTTGCTCTCACTACTCACTGTAAATTAAGATAGCAGCTAAAATGTT
AGAGAGGCAAGACTACAAAAACACCAAACCTTCCTTCTCTCTCTCTCTCTCTTCCATCAA
GGACTTTTGTCCTATGCTTCTATCATGGAAGGGAAGAGATAGCCCACCACACCGTTTTAG
AAGAAAGTGAAGTCACCCTCAATTGGCTAGGAAATAATTTAGCTCGACTAAAGGTGGCAT
TGTAATTTCACTATATATATATATTGTCGACGTATTCGTACCTATATATACTAATTCTAT
ATATCCCTTATTTTGCTAAGACTAGTCGTAAGTCTTAATTAAGTAGCTAGAGATTTTCCC
AAGTGTGGAAGCAACAAATCTTAATGACTTCGATGTGTGTCGGTTTGAATTCGTCAAATA
ACTAAAATCAACGATGTACATGATTCCTGGAAAATGATACTTAAAACAGGGAAATGAGAA
AAATTATTTGAAAAATTTGGGAGTATTTGGGGTCCTCTAGAATCCTATGCAGTAGCTGAT
GCTCATGATGGTGTAATTAACGGCAAGGGGGATGGCAGGACACGTGAAAACATGCAGAGT
CTGGGACCAAATTATTTAAGGAAGGTGGGTCTTTCCAAAGGGTACATGAGGGAGGGACTA
CCCTAAACCCTTCTACGCTCGATCTCTCTCACCACCCCCATTTCAAATCAAAGGGTAGTA
CCTTAGCCTCGCTTCGCTTAGCTGCCCTGCCCTGGCCTTTCAAGTTTGAACACCATTCGG
CAATGATCCAACAACATCATTGAGCTTGTTTCTTGTGTTGGACTGTTGGGTGCTTCTGGG
TTTTGAAACTTTTGACACAAAGGTCGAATATTTCACTCTTTACATGGAGATTACTATGCA
TGCTTCTTAAGGGTCCTTGTAAGTATTAACGACCATATCCTCAA-AGACTTTTCAGGTCC
ATAAAAAGGGATCAATCTCTTAAGTAAATAAGGTGATGCTCGAATTTTCTGATGTGGAAA
GTTACCATAATAAGAAAATTGAAAATTTCTCTCAAGTAATGGAGAGGAACATGAAAGAGC
AGTACTAAAATACATTCCA
>Group_11_B2_subgenome
TCTATGTAGAAGCTTCCAATGGCGGGCTGATTCTGTAGACTGAAAGAAGCTTCTGTTCTT
AAACAAACGTGAAGAGGATATCGTTGCCATCTGTTCACGTTATAAATTTGCAATTGGGAT
TTTTTTTAGGTGTCACATCTTGGTTTGGCAAAGTCAACAATATGCTACTAGAAGAACATA
GATATCAACTTATTTGGAACAATGAAATTTATGGGGTAGATAGGGTTTGATTAATGCAAA
ACCAAAACGAATTGACGCATATATGATAGTATTGGTCCCTTTGTTGAAATGAAACACCTC
TGTTAAAAACATTTTTCAGTTTCAATAGAGGAGATAATCTAGAGGGGTTGACACAATCTA
TATGCCGTTACAAGACTCTTAACTAACCAATGGCTACAAAAGCAGAAGAGGTAGAGCTGA
AGGAAGATGCCAATATTGCCCAGATGGATAAAGATGCACGAAGTTTCCCAAAGAGATCAG
AGAAATGTTCAATTCCTTCGAGCGGTTACATAAAAACCTCAAAAATTTGGTCAGATGTCT
CTTGTCGAAATTAATCTGGCATATGGTGCAAATCAAAATGTCTTTAGAATGAACAATTTT
ACAAGCAAATTTCTGCGTCTGAAATTGGAAGGGGTGCATCTTCTATCCTCATTACATGCA
TGTTTGCATCTGCATTTCATAAATAAGCCTAACTATCAAAGTCAGAATCCTATTCGATCT
TTGTGTTATTTAAGGAGTTTATCCACTTGTACAAATTATGGTTCGTTTGTTTATGGATTG
ATCTATATATATGCACTAGTATTGTTGCTGTGCTAATAGTGACAGGCCGGTAGTATCGTT
ACAAAAGGAACCGTAGGTCTTGCCGGAGGATGATCCATTATATATGGTCGCCGGCGGCCT
TAATCAAGGCAACAATTTTGTAAAGACGTACTCCCATGCAAGGCAGGAAGCCCTAGGATG
TACATGTGCTCGGCTACGGAAGGTTCAATACTGATCGGCTCCAACTGTCTTACTAACCAA
ACCATGCCTGCTGTTAGCAGTGGGAAAGAGTAACTTCACCTTTATGTTTCCCTGATTGTT
AAAATATGATGCTTATAGCTGTATTTGGTTGTTGAAGTTTGAAACTTTAGATATGGCATT
GCTTTGGGAATCAATATAATGGGTTTCTTGAGGCTATTTCTGGTTGCAAGCTTCTGAGTT
TCGATTATGTTTTGGACACTTCATTGTGCAACCAGTCTGAAGTTTCATATCTTGTGAACT
TTTGGCAGTGTAGTATTTTAAGTTGTGGGTGTGATTTGGGTTTTGCATTTGAGTGGTGGA
TGAAGTGAATAGTGATTTCTTACTTTGTTGTGAGTGAGGCAGTGATTGAGAAACAAGACA
TTGATATATTGTGCTGAAGAGCTTGGTGGGATTTAGAAAATGATACGAATCTTAAAGATT
AAGCCCCTAATATCTTTGCTTGAGTCTTCTTCTAGCCACCACTTCCTTCAGAGGTGCTCT
GTGAGTGGGACTTCAAAGGGCAAGGCGAAGGTGAAAACTGCAGCCCCGCTGAAGCGCTCA
AAGATAACTACGAAAAAGGGTTCTGCAGATGCTGCTCCTAAAGGTGCAGGAGGGAAAAGA
TATGCTGAAAGAGAAAAGTTTTATGAGCAATGCTTAAGTGCACCTACACCTGTCAGGTAC
CTGACAGAGAAGGAGAGACAACGTGAAGCTGAGAGAGCAAAGTTGGGACTTATTAGCAAA
GATCGACAGCGTGAAATTGATATGAAGAAAAAGAAGAAGCCAGAATTTGAGATCTCAGAA
AAACCAACAGTTATTGGACCTCCTGGTTTGGATTTGATATCACTAGGTTTGGTTGATGAG
GAGAAGTTACCAAAATATGAACTGACTGCTGAAGATGGCCAGCGGCTTGCTAAGGAGTAT
AGCAGGGTGTTGATGAGGCGTCACCGGGCAAGGCAAGCAGCAGAGTCAACACTTTTGCGT
TTGAAGAAGGAGGCTATTGAGGCATTGCCTGAACATTTGAAAGCAGCAGCATTGGTGCCA
GACATGACTCCATTCCCTACAGATCGGTTCATGGCAACTCTGACTCCTCCAATTGAAGGC
TACATTGAGAAGGTTAAGGAAGCTGCACGGGAGTAGTGAGAAGGGGAAGCTCAGATAACC
AGAGGTTGAATCTCCTGTCTTTTTTCTTCTTTATATTAAACGTTATTCAAACTGTTTAGA
TTACTTCAGAAGAAGGTCGAGCTTTTACTCGGTTTTAAAGGTTGCACATCATTTTATTTG
AGTGTTATGCTGCATTTTTTTTATAATGGCTCAGGGATTTAAATGACCTCCTGGATTGTT
ATCCACAGTTTTGTAGAACCAATAGTCACACAATTCTCTAAGAACACTTGCTCGTGAATT
GTTATCCATAGTTTTGTAAAACTTCCCATTTTAGAACTGAGATAAAATGGATCTCTGGGA
AAAGTTGAATTTTTTATGTTAGAACTTCCCCTTTTTTAGACTATTAAGGTGCAAGTATCT
TATGAAATGAGCAGTGTTGTTGATATTCTGTTATCCCTGAAGGTGCTCATTTCAGCTAGT
CAACAGGACCTGTAGCATACTATCTTGAAGTTAGATGATGTCTAGGAAAGCCACAGATAA
AACTTTTTTTATAGCATGTCTTTTCTGATTTGCACAAAGGAATTGATATTATTTGTCGTC
ATTTTCTTTGAGAACGCATTGTGCAATTTGAATTGCATTTTGTGTTCTTTTTCCTGTTTG
GTTTCATACTGTCTGTTGAGTGATTGAGGCTTGATGTGCATGGGTTTGTTATTATGATGC
CTATCATAGTATTCAAGCTCCTTCACAGAAATAAAATCATGCAGCGTGTAGTAGATTAAC
TAGATTCATAGGCTCTGATCAGCTTATTTTGCTGTTTCTTAATATTGTCTTTCATGATTC
TTATGCAGGTAGAGTTATGCTTGCATGTTAGGACTTATTTGGGTGTTGGAACCTATCTAT
TACTGAAGTTGAAACGTGACTTCAGGAAGTTGCACATTCACGCCAAAGAGATGAAAAGAG
TTGCTGAATTAGATCTAATCCTTGTGTTTTAGTTAATAATATGCCTGCATGCTTTTAATA
ATTCCATGTGGGCTAAAATTTGTGACCAAATCTGTTGAATTTACGTGTTTGCAAGGTTTT
ATAGTAACTTTGGTTTCCTTATAAAATTTGAATTCTATACGATGTTCTTTGAAGCCTTAC
TAATAAAACTTGATGTGAACGTTAAATCTTATGGTTTGTTGATGATTGTTAACAGGGATT
TGCAATAGTAGTGATACAAATTGTAAACGTTTGTTCTTTAACCCTACTAATTATAACTGG
TCTGCCCATGCCTGCAATGGATCTTGTTATTTTTCAAAGGTTTAGAGCTGAAAAGCAAAG
GTTAGTCTAATAGCATTGGTGAGGCTAGTGGTGGGACGATCAATGACATAGGGACATGAA
TTTGATTGCCGAGTACAGAAGGGGGAAGAATCTTGTAATTCTCCTCTGTTATGAACTATG
ATTTGTACGAGGAGTTATGAATGTACCAAATGGCTTAAGCAGGGAAGCCTCTGCAGGCAC
TAGTCTTTAAAATAAGGAACTAGATGACCAGACCTGAAACTACTCCACAGAAACAGCCAT
GCATACTAAACTAAATTTTGATGTATTATAGATTTTGTGGTATGCTAAAGTCAACGAAGA
GATTCGACCATCATATTTCTGTATATAAAGTTTGAACTTTCTGTATGAATACAACTATAT
AAGTCACTATCCCTCACCATTATCAGCTTAAAATGGCACTTTGATTGAGGTACTAAAAAA
GATGGGGAAGGCAAGCAAATGGATTCTGAACTTTCTGATAGGAAAGCAGGAGAAGAAGGA
AGCTCTTTTGACTGAGAAATGTGTGTCTTCAACCCCCAAACCAAGCCACCCGGGGTCTCC
AAGAGTTAAGCGAAGATGGAGCTTCGGAAGATCATCTCACAGGGTTTCGAAATCTGTCGA
TTCGATTGACACCACTAAATTGGCATTGAAGCCTCAGCAGAATCATGCCGTATGGGTGAC
AATACAGGCTGAGAATGCTGCTGCTTCGTGCTCATTTGGTACAAATTTGCATCCGAAACT
ATTAAGATTCTGACAATTTAAATCTACCATGCTCATTACTTGCTTTGTTTTCAGGCGAGG
AAAGCTTTACATGCCTTGAAAAGTCTAGTGAAGTTACAAGCACTCATAAGAGGTCACTTT
GTGAGGAAACAAACTAATGCTACTATGAGGCGCATGCATGCTTTGTTGGCTATCCAGGTT
CGAGCTCGAGTTCAGAGAATTCAGATGGTAGAGGCAGCTGCACAGGTTGATAATAAAAAG
CAGTCATCCATTAAAAGAGGTTCCCCTCATGCCAATGAAGTTCATAGGGTAATTAGTCTT
TCCTCCTTCAATCTGAAATTTTTGTGCTAGTTCTTAACAGATATGGAAAATGATCTCATA
ATTTTGATGTTCTATAATTTAAGATTGTTCATTTCAATACCACACAAACTTAATTGAGCT
ATGCAATTATTGTTACTTGTGCTGAGCTCCTCATGTTCAAGAACAACAAAATTCAAGTTA
TTGTACCTAGTTCCCCTACTCTTTTCTTATCAAACAAGAAAGTTTTTCTATCTTAGTTGA
TTGGATTCATGTTTGCCCTTTTATTGCAGAAGAAAATTTATATGACTTCCAATGAATCAC
AAATAGTTTCGAAGTGTACAAGCGGCTACCTGAATCATTCACAAACTGATCAGACTCATC
AGAGGATTGATCATAGCTACACATCATTTTCTTCCCATCGTCTGTCCATCTCCAACCGGC
ACAAATACAATGAAACATTGTTAATAACACCAGAAACTAGTCCCCAAATGCCTTCACCCA
AACAAAAGCCAACAAGATCCTACATCCCTTTTCAACAGCATGATTCTCTAGTTGAGCCTA
CATGTTATGACTACTCATTCATGCCTAGTTACATGGCCAACACACAATCTTCAAGGGCCA
AAAAAGTCAGGTCACAGAGTGAACCTAAGCAACGACCTGATGGGAGCAACAAATATAAAA
GCAAGCACACAGAACTAGTAGATTCAACAGATGAACAGTTTCTGAGACGTTCGTCTTCAC
AGTTCAAAACCAATTATCAGAAAAACCATGATCCGTTTGGTAAGCTCTATAGACCAAGAA
GATTGTTTGAGGATAACAAGTATGATTACATTACTCCAAGTCATTCCCAGTATACTGAAT
CCCTAGCTTCAGAGGTAAATTGTTCAACTCGATGATTTTTTTTTGTTTTTGAACCAAACT
CAGATGAATTTTGCAGGTTGATATACACAAATATTTGCTGGCCTTGTCTCATTATTGTCT
AACTGCAATTCATTGTGTGATTGCAGCCCCATGTGATATTGTACTAATAGCTCCTCGCAC
ATCGATAATGAGTTGGGAAAGGTAAACGGATTCGATGCTGAAGATCGAATTCTCTTATAA
TCAGTAAAAGTAAAAGTTCAGTGAAGTACACTATACTAATTAACTAATTGTACTTGTTTA
TGATATCAATTGCAATGCCTGACAATACTTGTCTGAAGTTACCTTCATTTGAACTTTTAT
TTGGAACATGATGCAAGCACTTAATACTTGCGGTTCTCTGTGTTTACCTTCTACGGTTAA
ATTACTTCGGATCTCATAATCAGAAGTAAATGCAAGAGATTTGAAAGTCAGGAAACATTT
TAGTGCATTTTCACCATACAAGTTACAGAACTCAGTATCTAACTAAATACCTCTCTTGAC
AGTCCCATAAAAATGAAAACCTATTTAGAGCAGCTCTTTGGAAATTAAACTAAAAACCCT
CCTGGTCAATTTACTTGACATTAGTATTTTCCTTAATGATCTTGGTCAACCAAATAGCAG
TTTCCCTAGGACACACATTCCCAGGCCCAAAAGGCTTGAGCACCACCTCAAGTTCTTGAT
ATTTTCCATCTTGGAACAATCTTGCACAAAGCTCAAGCAGCGCTTCTAAAGCTTCAGCCC
TCGGCTGCAATGATGAGGTGTCAAGCCAGCGGCGGCTTGATGATGCTCCTCCTGCATCAG
CAGGTGTGTCTTGAGCACTGCACTCATGAGGTCTCTCTTCCCAATCACATTTCTGACCTT
TCTCCTCCATGTTTGAAGGGTAGTCATTATCAAATGACTTCAGGAAGCTAGATGATGGAG
TTGGAAGGGAATTGACAGTAACATCATCGTGAGATTCATGATACAGATTGACACCTACAT
TGGTCTTCACCTGTGGCTCGGATAATTTGTTTTTGTGAGACTGGGGTGCCTTCTTGATCC
GCTTTGCTGACCGAGCAGTAGTGGTGGTTTTCAAAGCTTCTGGTGCCTTCTTGTGCATTC
CTCTAGTAGTCACCATCCTATTCTTTCTTTCAAAATTACTAGAGAACAATAATATTGTAA
TAGCAATTGGTATGTTTCTTGTTTTCGTGTGTGAGACTTATATAGAGTACTGATTGATGA
ATGATGACATTCCCACATGTAGCTAGGAATAGAACCTTCTCCCTGTATAAGTAGGACTTA
CGAAAAGGATCAGGTATGGAAAGCAACTTACTTAACGGCCAAGATATCCAAACAATTTTC
TATTTTCCTAAAAAATTAGGAAAATACTTGCTAGTTATGTTAAGGGTTATAATCCTACAA
TACTACTCCTCGTGCTGCTCCTCTTTTCTGTTATTTCCGTTGCTTCCGACTCATCCATGT
TTGGTTTTATGTTGGAGGCTGTAAGAAAATCATAGTGTTTTTATTTAAAAGAATTCAGTC
TACAGGATACGAGGTCTGTGTGATAGGTATTGGAACAGTTATATGATGAATAGTACATTC
TCTACCGCCGTATCCGCTGCTGCCGACGCCACCGCTGAGTTAATAAGAAAGAATACCAGT
GCCACCTTACAACCTGATCAAATATTTTGGAAGGCCACGGTTGCCATAATATTCAACTTT
ATATGGAAGGCGGCCACCACCTTCAAAGCCCCGCGGCCATTGTATCTGTTTTTATAGTAT
TTGAACACAGGTGACGATTATAAGTAATTATAACCAATGACTCAAACTAAGTTAGTCCAC
GGTGATGACTAGTCTGAGATCGTAGCCTACAATGAACATCTGACTAGATGTCTAAATTCC
TCTTGAGAAGCTGAGAACAAAACCTCAGAACTACAAAACTATTAGTCAGAAATATGATAC
ATTTCGGACGTGTGGCATCAGCTCATTAGATACTTTGAACTAATTAATCTCATCATCCTG
TTTGACAGTATTTTCCTTGATGCTCTTAGTTAACCAAATAGCAGTTTCCCTAGGATCCAC
CTTCCCAGGACCAAAAGGTTTCAGCAACACCCCAAGCTCTTCATACCTTTCGTATTGGAG
CAACCTTGCACTAAACTCGAGCAACCCTTCCAATGCTTCAGCCCTTTGCTGGTACGATGA
GGTGTCAAATCGGCGGCGTGTGTCTGATGAGGTCCGGCTTGATGCTCCGCCAGCAGTTGC
ATTCTGATCAGAACATGCATCACTTCGGTTTTCTCTGTCAACTTGAAACATGCTGCGGTC
AATTCCCTGCCATGCACCCGTGAAACTAAGCCTGCGAAAGGCTTTATCAAATATCTGAAC
CGTGCACTTGTCTTTCATGATTGAACAGTCACCAGATTGTGGAGAACCAGATGAGCCCTG
CACAGAGGTTGGTGACCCTCTACGGGTAGGCAGAAATTGTTGTTCATACAATTCTTCCTC
ATAAGATGCTAATGGGAATTCAGCTATCCGGTCAATTCGAGGGGAATTGACAGAGACATC
AGGAGATTTAATATAGTGTAGGACACCAACACTAGGCCGGAAAGAGGATTGCTTTTGAAT
TGCAGGTCTTGTTGAAAATGGCAGTGATGCTCTGCGAGTTGTAGTTACTGCTTTGTCCTG
AGTGCGTAAAACGGGAATCTGGAAAGATAACATAGATTAACTCAAACTAGAGAGTCTAGC
AATACTTGCCATTCAAAAAATAAAAAAATTACAAAGGGAGAGAAGGAGACATAGAGAGAG
AGAGAGATCTCCCAAATGATCTTACCGATGAGCGATTCTTTGGCTCCATCCATCTCTTGG
ATGTGGCAGAAGCTTTTGCTGGAGTAATTCGCTGAGTCTGGACATTACTTGAAATTTTAG
AAGCAATTGGCTGCTTGTGAATTGACTTTTTTTGGGTGGCACCAACAGACGTTCCTGTGA
ATTCTTGCTTCAGATAATGGAACTTGTCATTCATGTCTTGGGTAGAGCACACAGAATCTT
GCTCACCTCCAGAAATACTAGGATTTAAAGTCCTATCATTGCTTAATGTACGCCGCTTCT
CCTGGTATGTTGAGTATCGAACATCTTCTGTATCAGAAAATCTAGTTTTCTTCAAGTAAT
TGGGGCTATTGATTTTGAGATGAACCTTTTGAACATAAGGCTGAAGGTGTGGGTGACGGA
GCAGCTCCGCAGCCTGCTCCAACAAAAAGTAGTTCAAATGAGATGTACAGTACTATCATT
CTTTTTGCAAGATGTAGGCTAGAAGAAGTACATACACTTGGCCTGAGTTCTGGGTTTTTT
CGAAGCATGGTTTTAACAAGGCCTCGACTGAGAATAGAAATAAGCAAAACATTAGGTCAA
CAATATTCTGTTATGAAAGGAAATAGAAGATATTAGGAGACAAGAAATTAAACTAAAATT
ACTTCTGTCACTAATTAGTAACTTATGCAAGTTAAAGTGACAAAAGTATCAAAGTGATTG
GAAGCCAATTCCATATACAGAACTTAAGAAACACAGAAACCAAACATAGACTAACATGCA
GTTGAATGAATAACCATAGAAACCAACAGACTAAGAAAGCACTTACAATGCACTGGTGTA
CTTTGTGGGAAGGGGAGCCACTATAGACTTATTAATTTTGGTAATAAGTGCTTGTATATC
CTGTTTGAGAAACAGGAAATTAGTAAGGAACAAATATACCAATAGAAACATGTGAAAGTA
AGTGGGAGTATCTTCAAAATAGGAGGTCTGGAAACTTACGAATGCTTTAAATGCAGGCCT
ATGAGATGTCATTTCATATATGCAGCATCCTGGATAAAATATGTTAAGTACATTACAAAA
GGCAGCTAAGAACAGAGGAATTCCAAAAACACTGTTCTTACCCAAAGACCAAATATCTGA
TTTGGAACCATAAGGTATATCAGCAAGAAGTTCGGACACATATAGCTAGGAGTTCCGACA
ACCTGAATTTGAGATACCAAGAGATTTTATTATAGATATCTTCAAGATCATGTGCATAAC
TAAACTTTTGAAAATGCTGAGTTACTTACAGAAGAGGCAAGATCATCTGAAGTCAACATT
TTTGCAAGCCCAAAGTCACCTGCACCCACATTGATCAATTGTACTCAGCAAAACAACACT
TCCCTTTGAAAGAAATATAGGAATTAATATGACCACTTACCCAGGCGTATGTCTTGATCT
TTTGTTAAGAATATATTAGAACACTGAAGAAATCATAGAACAGTATCAGTACAAAACAGC
CTCAGATATAAAAAGAGTTTGCCAAGTGGACAGGAGAAATGAGTAACTAACCTTGACATC
ACGATGAAGAATATGATTCTTGTGCAAATAGTCAAGTGCCATCAGAAGTTGGACAAGCCA
CTTACAGATTTTCTGATAAGAAAGTTAGCTTCCACAAATTAGATGCAGAGGAGCGAGTTA
CAGGTATATGCATAAAAGTGACTACTGAGCAAGTAACTCATGCATATGAAATTCCACAGG
AAGAGAAGGCAAAGAGAAGACAAGAATTAAAATAAGGGTTCGAACCTCTTCAGGAAAAAG
AATACCATTGGCCTTTTTAATAGCTTCTGCCCTGTACCACACAGAAAAGCAGTATAAGTG
GTCAAGAGCATGCAAGGCTTCAAGCCAAAGTGGATGAAACCATGATCATATAAATTATAG
TTGCAACATCAAAGGCAAAGCTTACATGTCTCCTCCAGCACAGTAACCTATTATTATGCA
TACATAGCAACCCTGCAAACCAAGGAATCAATATAAAGCAATGTTAAGCACTGACAACAA
TTTCGGTGCCATACTCCATCAGAATACGAGATTAACTCAAGCAAATCACAAGTTGGGTAA
CCAACAAATTAAAGTATTTAGAGACTACTGTTCAGGTCTCCATTCACAACTTATCCAATG
AGATTGAATGTGTCCATATTTTACAGAGGATACATTAATTTTCAATGGGTTGAAAGTATT
TAAAGTATTAATTTTCAATGCAGAGGATACCATATAGTCTTCAGGAATTTCAAAAACTGA
AATTCTGGAGCAAGCTCACAAGTTTTTTATAACTTTTAAAAGTTGATATATCTAGACTGA
AGAACAAAAGTGGGGTCTTTTAAGTTTTTATCAAAATTAATTTTTGCACATGGTGAAAAA
CTCAGACTCTAACTAAAACATCAGTGTGCTAACCTACTTTCAACAATGGCTTAAAGATAA
TTCTGCAATTCTTGGAGACATGCATACATCTCAGTAATCTAGAGTATTAACATCAGAAGC
AACTAAAGATGAGAAAGAATGAGAAGTTACCTTTTCAACCCAAGAATCTTTATACTCCAC
AATAAATGGATTTTTGAATTTAGAAATGAGTTCCATCTACACAAAGAAGAAAAGAGTCAA
CCTGTGAACATTTCATATAACATTAACACAAACTAATAAAAGGTTCAAAATGGAGCACAT
CCTAGCTAAGGATACTATTTATATGAAGCCTAATTCATATCTAACATAGACTGTAATAAC
AAATGAATCGCAAAGGAATCCAGACAATCTAAGAGTGCCCACAAGTAATGTGAACTGTTC
CTTGAGACAATCAAGACGAGCAATACTAACCTCCTGATGTGCAGATCTCCGTGATCTATC
AGTCTGGCGAGCAAGACGTATCTTTTTCAGCACATACCTTCATTTATCAGAAAGTAAAAA
TCAAGACCATATTAAAACTTGCATGTTAATCAAAGGAATAGTTGACCAGTGCATAGTCCC
AAGAAAGAACATATGGATACAGAAAAAGAAAACGTAAATTCCAGTCTTACTTCTTCTTTT
CGTGCTTATGCCTGACAAGAAGTGCAGAACCGAACGCTCCTTTCCCAATTTGCTCCAGAA
CTTCGTATTGCTCCATAATGTTGGTTCAATTTATCTTTTCTGAGGCAACACGAAAATGGC
CATAATCTCATACACAGCAATACTTATCAGTTCTTGGAAATTAAAACAGACTTCAACGTA
GCAAAGTAGAATCAAGGCATAGCTTCTTGTGAAGTTATTTAAGATTTCAATATGTTACAA
TCAGGTATTTCAATTTCTCATCAGAAACGAACAACGAAAATCATTCCCACAATGTATTCC
ACTCAAATGCCCACAATACAACTCATTTCTCACAGTATTTTCCCTACTAACTGAAACCTC
AGTAAGTTATAACTGAAATTCAATGTTGTGAAAAGTCATTAAAGAACATTTTGGAAAGAA
ACTAAATATATTCCAAGTGTGTCAAGTCTCAAATCAGCTCATTCAAATCTGTCGGTACTT
TTAGATCCCATCAGTTAGGAAAAGGAAAATACAGCAGAAAATACTCAAAACTGTACTATA
TACCATGTATTGCTTAATTTCCCACACTTTCTATATATACAGTCAAAAATTAAAAAGAAA
AAAGAAGATACGAACCACAAACCATGAACTATAACTTGAACACTCAGCACTAACTAGCCA
AACACCAAAAACCCATGAAGATTTAGACAGCAGAAAATACATTTCACCAAGAAAAAAAAG
CCAACACCTTTAGTGCCAAAAGAGAGGAGATTTGCAAGACCTGAGTGTATAGGCAAGTGA
GTTGGATCCAGAGAGATCACAATGCAGGTGGGAAAGGGCACATTAGCAGTAACAGCAGCA
GCTATAAACGACACCGTTTCCGGACAAGAAGAATACAAAGAAGAAAACCCAGAAGAAGAA
TTGAAGAGGAAGTTGCAGTGGCTCCTTCGCCCATTAACCTCTATTGGTTTTTTTCACTCC
TCTCCATCTCTCAAGCATTTAAGAAACTGACAAAAAACTGAGAGAGAAAAAGAAAGAGGA
AGATTACATTGCTTAATTGTTATATACAATAGTGGTCTCTACATTAAGAAACACATAAAT
TTTAGGGGGAGATTCATTTTATTAGTTTTTTATTGGAATAAATATTGTTGGATTTCTGGT
CAGAGGGAGAGATGGGGTTGATGATGGTCAATGAGACTTGAATAGTAGAAGGGAGGTCAT
TTTTATTCTTCTGATTGTGAAACGGAGAGAAGTGAGAGTAAACTCTGTCATGGAGGACAC
TGACAAACAAGGGGTGGGTAGCCCTGATGGGAGGAAGGAGGGTCATGGCCCCCATTAATT
TTATCACAGCCTTGTTGGTGCAGCTTGACTTTCCTTAGATTTCTTCTCCCCCTTTGAGTT
TTACCTGAGATCTTATCCACTGACTAATCTACTGGTTCTACTCTATAGGTTTTTCTTCTA
TCTTTCTTCATGTCTGAAATTGTTCTTCTTGGTCGAGTGAAATTGGATCTTATTGTGTGA
GACAGCTTGCGAATTCAAGCATTGTCTTGAATGCGACTTTAACTTTAAAATTGTATGATG
TTTATGATCAATTACTACTCTCTGAAATTCTTCTATATAAATACAAGTGACGTAAAATTT
AGCTTCTTCATTTGTAATAACCCTCTACTCTAAAATTTGAAACCATTGTTTTGACACACA
CGCTTTCCGTATGTAAGTCTAGCTTAAGAACTAAAGGGTTTAACGTTATATACTGTTAAT
CGATTTTGACTCTTAGTAATATAATTATCAATCATGTAATATTAGAGACATATCAACTAA
CGTAAAAGGATTGAGAAATAGAAAAGTTAAATAAAAATAATTGAATAGTCGTAACATTCA
ACTCTAAAATGTAGAAAATATATAAGTGTTACGGGTTGCCCTATGACGATTGTTAATGAG
ATTTCAATAGCGCTAATTCACCATCAAGAAAGCAAAACGCCATCCCTTTGTTTGCCATCA
TTAACAAAAAGAACCCCCATCATTTCCAACTGCAAAATTTTCCGGACGTAGAGTTATGGC
AGTCACGAGCAAGATTTCATGTGAACCACTTATTGTAAACCCAGCATAATTAAGCAAGAT
TACTTCTTCGGTAAGAGATTAAGCACAAAATTATATAATTAAATATCACTAAGATAAAGC
CCAAATCACCTTTCTTTCCATTATTTATTTATAAAAATAATTAAATAATTAATCTGACCC
GACCAAGGGAAGCAGGGTGGGGGCACGCACCATCCCACGGAGCCCAATCAAGACTCTCAA
TCAGGAGGCTTACTATCCGGCGCTTTTTAATATTTGGTGAAAAGACCGTAATGACCTTGC
ATGGTTTGAAGCTGCTGTCGACGTGCTGGGAGCATATTCATGACAAAATGGTCTCTTTCA
TGGTGCTGGAATTATAGTATAGAAATTAGAAAATGATAAAAGAATAATTCCATTTTTCTT
TTTTTTCTTTTTGGTTGAATCATTTTGATCGTTAATTGATAATGTGTGTGTCAATAATGC
TGATATGTTCCCAAGATTTATGTTTTGAAGTTAGATGAACACTCTATTGATCGTTGTTTA
GGATGTTGTTATGACACGATAAAAAATTATTGTGTGTTTTATTATGTTTAGTTCGAGTAT
AGACTAAAATGATGTCAAGTACAAACGATTTTAGAATGACACTTCAGTTGTGATGAACAA
GAATCATAATGTTGATCGAAAAAAGAGAAAGATTTGAAAACTTGACAATTAAGCCGTGTG
GATCTAGGGTGGTGTAAGCCAATTGGGAGAAAATGAATGCTTGGATTTTCCAAAGTACAA
AGCGTGAAGGCTTCTTTGATGCTGCAATGAAGGGTTTTTAAAGCATCCGCGTTAGGGTTG
TTGCGTTACTTGTGTTTTAGGCAAAACTCCCAGAAACGAAGAAGACTAGCATGAGTAATA
GCACCATTGATGATACTGATACCTACCAGCTGATACAAAAAGTTAACCAATCTGCAATGC
TTTTCTCTCATCATTTTAGTTCTGTCATGCTAAGAAAGTGAAGCCCTTCTTTACCTAGAA
TGAGAAGTACTACGTGATTGCTCTGTGTATGTGTATATATAGATAGATATACATGAGCCA
GAAAATGTAAAGCAGTAATGAACAACTCGTGAAAGTAAGAAATCATGAGCAGCTAGGTTA
CAGGATGATGAAGAAGAAGCAGCCTCGGACTCTTTGTGACCGGCGAGCCCACAGCCAGCT
TCCTTTTGTTGTTTTGGTAATTGCATTTGCATGAAACCCTCCAAAAATTGAGGGCTACTT
TTGTGTATGAAAGTTTAATTTGCATTCTATTTGCTTCCATTGTTTATGGATGTAGAGCGA
GGTTGTTATTTTCTGGTTTATTGATGTATTTTCACTCCCATCCTTATATCATCTACTCAG
AGATATATATATTTCTTGAAAACGGTTCTATCACAATATAAGAACATGTAGTTTAGTACC
ATTAGAAAAGCGCACTTTTACTAGGCTATTGAAATAGATTATTATACTTCAATTGACACA
AAAATTAGAAACTCATCAAAGTGAGATAGCATACAAAGCTTGCATTTTAAGTTTTCGCTA
TTATCGGAAAAAAATGAAAGAAACTAAATAATATCTTGCAATTTAAATCTAACTATTATA
TACAAAAGTTTTCATTTTAATTTCCTCCATTATCTCAAACTTATTGTGAACTTAGATGTT
GCAATTTCGAGATGTATTTTGAGTCCTCGTCTATTTAAATCCTTCCTCACTCGCACATAG
CTAGTCTTCTCACAAGATAAGCATATACCTAGTTTCATGTGAAAAATGCCACGAAATAGA
ACACACTTTTAGAGCAAGATTTGGACACACCAATTTTGGGCCCTTGAAAGTGGGCTGGTA
GGTAAGTCCGGGCCCATGCTAATTGGTTAGTCAGAAGTAACAGTACGTGGTCAAACCTCT
TTAAGTTACCCCATTTGTTAAACGGTAAAAGGCAAAGGTCAGATCAGAAGGAGAGTCTCG
TACAAGTCACTCACATATAGCACAAACCTCATACGTGTTGACTTCCGACCCTTTTCTAAT
CCGGTACTCCAAACCCCGTCCGATAATTGGTCCCCGCACTGACATACACGTGGGGGTGCG
TGTATGCTATCGCTGCTGCTCCTAGCACAATTGCTCAGAGCGGCAGACGGGGGCTGAGAT
ACAGTGTGGCGTACAGACAAATCCATCACATGCGCTCCTCATACGTGGCGCTTCCTAACT
TGTCAGGCCGTGTGCTGTCCCTTTGGGGGGGGACCCGCCTCTCCCTGAGCTGAAGCCCGA
AGGATACGACAACGTATTGTAGGCTCTATCACTGCCACGGCCAGCTGGGTGAGGGTGGGC
CCCACCCCGAAATCAGAAACATTATGTCATGCAGACATGCATAATGCATGTGTTGTCAAT
TTTCTTATGCCAAAAATCCCCAAAATCCCAAAGAGAGACCAAAATATCTGGATTTTCTGA
TTTTAATTTTAGTGAAATAATTGAACTTTATGCATTTGTGATTCTATTGTAATTAGTATG
ATTTTCAGGTGAAGGGCAGGCGTTAGGCGTATGATTGTCAATGGTCAAGATCCCTTTTGG
AAGAGAGATATATAGGTTTATCTATAAGTATTTCGGTATTGTCTTTTATTTATGATTGAT
CGAATATGTCGATGAATTGTGACTTTATTGATTAAGGTATTTAATTAACAAATTTAAGGT
CATAGGTTCAAACCTTACTAAACATATGTAGGGTAATGAATGATCCAATATTATGATTTT
CATATTAAAGAGACAAAATAAGTTCTTCGGTAATTAACTTGTGAAATTTTGTTGATTACA
CTCTATCCAGAAACTAGAGTGCTCTTACAGCTAAACACATGCTTGGTTCGATCAGATCAC
TCTTCTGGTATTATAATGGCACAGGCACAATTATTCTCTATTTGTACAAGCATGATATAT
GGCATATTTTATATATGGCTGCTTCCTATGTTTCAGTGTAAAATCTAAACTTGTATAAAA
ATGTAACAATGAGATGAGAACATTGTAGCGTTGTGTCGAAGGCGATGGCGAGCTAAAGCT
ATCACAGTATGGTAATCGAGAGCGAATATGGAAATAATAAAATGACAGTCTCATTTGAAA
TATGGTCCTAATTTGTTTATCTGTCGGTGCTCACTACAAAACAAATTTTCAGACACATAT
TATCCTGCCATGAAATATTATATATTCCACAAGAAAATAAAATTTCATGTCAACTGCAGA
TCGAGTACTAGCTACCACATGTTCACCGAGCTAAGACAAGAAAGAAAAAAAGTATCATAT
TATTACTGAAAATATTGCACACACAAATATGCAAAACATCAGAATTCAAAATCAAAAGCT
GCCGGTACCACATTGTTTTTCTCACTTTCAGCTAGAGTTGATGACCGGTTCTCCGGTGAA
CGTTTCCCCGGCGGCGCTGCTTGGTGGTCGGAAGGAGGTACGAGTATGCCTTGGTTGTAC
AAAGTGCTTAGTTGATGAAAATAAGGGCAAGTCCTCGAGTCAAGCGACCTCTTCTTGTTC
ACATCCTTTGTTTTCCTAAAGTATTTATTGATGTTCTCCCATTTCTCTTTGCACCTCTTG
GCGTTTCTCTTGTAACCCATCTCCGACATCCCTTGTGAGATTCTCTCCCACAGTGGAGCC
TTGATCACGTCTTTATCCTTGTCTTGTTGATCGGCATTGTTGAAGAGACTGCACCGGAGG
TTGATCAGAGCCAAGACTTCGTCCCTCGGCCACCTCTTTCCGAGGTCTTGCGGCTTGTCG
TTCGAGCTAGGGTTTTGGGTTTTGAGATGATCGGAGCTAGGGTTTTCCGGAGGCGGAGAT
GAAACAACAGGCAGTTTTGGGTTGATATTGCTTAGATTGCTGCAACTAGGGCTTTGTGGT
GCAATGGCTTCAGTCAGTGAAGTGGGTGTGCTTGGAATATTTTGGGTGTGGAAAGTAGTT
GTAGTAGACTTGTGAGCTTTGCTTGCAGTTGGGACCATTGTGGATGATGTTATTGGTTCT
TGATCAGTTTCCTTTTGGCCATTACTAGGGTTAGTACTACTACTAGTACTAACTGATGAT
GTGAATTTCTTCAAGAACTGAATGATTGTAGCTTGTCTATCACCTGCAACAGCTTGTTCT
TGTGCCATGGTTTCAAGCTCCTTGTTCATCCTATCCATCTCTTGCTTCTTCCAGGCTTCT
TCCTTTGCAAGCTTCTCTTCATCTCTCCTCACCATGTCTTCAAGTAGCTTACTGTGAATC
TCTTCTTGTTGAGCCATCAACTTGTTCACAATGTCCTCACAGAAACCTTTCAGCATTTCA
AATTTCTTTTGCCTCTTCCTCTTCTTGTTGTTGCTCTTTGCTCTAACAACTTCCACCTCT
TTCTCACTCACCGTTTGATCATTGCTTGGTGACTCTTGAGCATCCGAAGCTGGTTGATGA
CTTTTATCTTGGTGATCTCCTAGTTCTTCACTTGGCTTTTCAACTTCTACTGCTAATTCC
TTTTGGGTAACATTCTTTTCTGGTTGATCCTCAGCTGGGTTCTGAGGTGGCTCGACTGGT
GGTGGTTGATAGAGCTGCTCAAGCTCACTGAGAAACCTGAAGTTCTTGTTGAAGTTGATG
TTGTTGAAGTACCTGCTTTCCTCTTCAAACTTCTCCTTGCACTTCTCTGCGCTCCTTTTA
AAGCCTGCCTCTGCTAGCTTCCTGCAGCGCTCATCCATCCAATCACAAACTCATTCAGCA
GAAGCAGAATATTATTGAGCAAAGCATTTATCCAACTCGATCCTCTTAATAAATAAATAA
AGCTGTACGAGGGGATCTTTGTGTTATTTAGAGAATATGTACAAAATGGTCATTTGGTTA
TCTTCCTCTCATAAACACATGAATAAACAGTAACTCAAAATTCCATTAGCATCGATCCCT
ACTTCACACTAATCAAATCTATCTTAAGATTCTTAACCCTAGCTAAGAACAAGATTTAAT
CTTGCTGGATGGAAACTTCAACTGTATGAATAAGCAGTAGTGACTATAGTTATGTAGGTA
TAGTACCTTGATACATGTTCCCAAGTGAACTCAGGGAACCAATTCTCCATGGTAGATCTG
ATCCGGAGCAGTGCAAGCAGCTCATCGTTACTCCAGGGATCGCTAGGCAATTCCGGAGCG
GCTCGCTGTCGTTCGATCTCCATATTCGATGAGGGCAAGACCAAGGTAGTGCTGCTTTCT
TGCTTCTCTTGATCATTTCCTCGTCGGTGAAGTACTACAGAAGGATGCAGAAGCTGATTG
TGAGGAGGTGGCTGAAGCTGCACAAGTTCTTGAGGCGGTGGTGGAGGAGGAGGAGGGTTG
ATGATGTTGTAGTTATGATGATGATGGTGGTGGGGATGATCGAAGGGTTGGAGATTAGGG
AAGGAAGAGAGGGGAATATTGGGAAGAGGGAGAGGGAGTGAAGTTCTTGAGGCTGCTATG
AATTGGTGCAACTGCTCAGCTGGATCGACTCCATCGAACATAGTTGCGTTTTTGAGTTTC
TTTACTCTCTCCGTTTTGCTCTCACTACTCACTGTAAATTAAGATAGCAGCTAAAATGTT
AGAAAGGCAAGACTACAAAAACACCAAACCTTCCTTCTCTCTCTCTCTCTCTTCCATCAA
GGACTTTTGTCCTATGCTTCTATCATGGAAGGGAAGAAAGAGTCACCCACACCGTTTTAG
AAGAAAGTGAAGTCACCCTCAATTGGCTAGGAAATAATTTAGCTCGACTAAAGGTGGCAT
TGTAATTTCACTATATATATATATTGTCGACGTATTCGTACCTATATATACTAATTCTAT
ATATCCCTTATTTTGCTAAGACTAGTCGTAAGTCTTAATTAAGTAGCTAGAGATTTTCCC
AAGTGTGGAAGCAACAAATCGTAATGACTTCGATGTGTGTCGGTTTGAATTCATCAAAGA
ACTAAAATCAACGATGTACATGATTCCTGGAAAATGATACTTAAAACAGGGAAATGAGAA
AAATTATTTGAAAAATTTGGGAGTATTTGAGGTCCTCTAGAATCCTATGCAGTAGCTGAT
GCTCATGATGGTGTAATTAACGGCAAGGGGGATGGCAGGACACGTGAAAACATGCAGAGT
CTGGGACCAAATTATTTAAGGAAGGTGGGTCTTTCCAAAGGGTACATGAGGGAGGGACTA
CCCTAAACCCTTCTACGCTCGATCTCTCTCACCACCCCCATTTCAAATAATCAAAGCCTT
AATTAGCCTCGCTTCGCTTAGCTGCCCTGCCCTGGCCTTTCAAGTTTGAACACCATTTGG
CAATGATCCAACAACATCATTGAGCTTGTTTCTTGTGTTGGACTGTTGGGTGCTTCTGGG
TTTTGCAACTTTTGACATGAAGGTCGAATATTTCACTCTTTACATGGAGATTATTATGCA
TGCTTGTTAAGGGTCCATGTAAGTATCAACAACAATATTCTTAA-AGGCTTTTCAGGTCC
ATAGAAAACGATCAATCTCTTAAGTAAATAAGGTGATTCTTGAATCTTCTGATGTGGAAA
GTTGTCATAATAAGAAAATTGAAAATTTCTCTTAAGTAACGGAGAGGAACATGAAAGAGC
AGTACTAAAATACATTCCA
>Group_1_Bi_subgenome
CATATGTAAAAGCTTCCAATGGCGGGCTGATTCTGTAGACTGAAAGAAGCTTCTGTTCTT
AAACAAACGTGAAGAGGATATCGTTGCCATCTGTTCACGTTATAAATTTGCAATTGGGAC
ATTTTTTAGGTGTCACATCTTGGTTTGACAAAGTCAACAATATGCTACTAGAAGAACATA
AATATCAACTTATTTGGAACAATGAAATTTATGGGGTTGATAGGGTTTGATTAATGCGAA
ACCAAAACGAATTGACGCATATATGATAATATTGGTCCCTTTGTTGAAATGAAACACCTT
CCTGAAAAACATTTTTCAGTTTCAATAGAGGAGATAATCTAGAGGGGTTGACACAATCTT
TGTGCCGTTACAAGACTCTTAACTAACCAATGGCTACAAAATCAGAAGAGGTAGAGCTGA
AGGAAGATGCCAATATTGCCCAGATAGATAAAGATGCACGAAGTTTCCCAGAGAGATCAG
AGAAATGTTCAACTCCTTCGAGCGGTTATGTAAAAACCTCAAAAATTTGGTCAGATGTCT
CTTGTCGCAATTAATCTGGCATATGGTGCAGATCAAAATGTCTTTAGAACGAACAATTTT
ACAAGCAAATTTCTGCGTCTGAAATTGGAAGGGGTGCATCTTCTATCCTCATTACATGCA
TGTTTGCATCTGCATTTCATAAATAAGCCTAACTATCAAAGTCAGAATCCTATTCGATCT
TTGTGTTATTTAAGGAGTTTATTCACTTACAAAAATTATGGTATATATATATATATATAT
ATATATATATATGCACTAGTATTGTTGCTGTGCTAATAGTGACAGGCCGGTAGTATCGTT
ACGAAAGGAACCGTCGGTCTTGCCGGAGGATGATCCATTATATATGGTCGCCGGCGGCCT
TAATCAAGGCAACAATTTTGTAAAGACGTACTCCCATGCAAGGCAAGAAGCCCTAGGATG
TACTTGTGCTCTGCAACGGAAGGTTCAATACTGATCTGCTCCAACTGTCTTACTAATCAA
ACCATGCCTGCTGTTAGCAGTGGGAAAGAGTAACTTCACCTTTATGTTTCCCTGATTGCT
AAAATATGATGCTTATAGCTGTATTTGGTTGTTGAAGTTTGAAACTTTAGATATGGCATT
GCTTTGGGAATCGATATAATGGGTTTCGTGAGGCTATTGCTGGTTGCAAGCTTCTGAGTT
TCGATTATGTTATGGACACTTCATTGTGCAACCAGTCTGAAGTTTCATATCTTGTGAACT
TTTGGCAGTGTAGTATTTTAAGTTGTGGGTGTGATTTGGGTTTTGCATTTGAGTGGTGGA
TGAAGTGAATAGTGATTTCTTACTTTGTTGTGAGTGAGCAGGTGATTGAGAAACAAGACG
TTGATATATTGTGCTGAAGAGCTTGGTGGGATTTAGAAAATGATACGAATCTTAAAGATT
AAGCCCCTAATATCTTTGCTTGAGTCTTCTTCTGGCCACCACTTCCTTCAGAGGTGCTCT
GTGAGTGGGACTTCAAAGGGCAAGGCGAAGGTGAAAACTGCAGCCCCGCTGAAGCGCTCA
AAGATAACTACGAAAAAGGGTTCTGCAGATGCTGCTCCTAAAGGTGCAGGAGGGAAAAGA
TATGCTGAAAGAGAAAAATTTTATGAGCAATGCTTAAGTGCACCTACACCTGTCAGGTAC
CTGACGGAGAAGGAGAGACAACGTGAAGCTGAGAGAGCGAAGTTGGGACTTATTAGCAAA
GATCGACAGCGTGAAATTGATATGAAGAAAAAGAAGAAGCCAGAATTTCAGATCTCAGAA
AAACCAACAGTTATTGGACCTCCTGGTTTGGATTTGATATCACTAGGTTTGGTTGATGAG
GAGAAGTTACCAAAATATGAACTGACTGCTGAAGATGGCCAGCGGCTTGCTAAGGAGTAT
AGCAGGGTGTTGATGAGGCGTCACCGGGCAAGGCAAGCAGCAGAGTCAACACTTTTGCGT
TTGAAGAAGGAGGCTATTGAGGCATTGCCTGAACATTTGAAAGCAGCAGCATTGGTGCCA
GACATGACTCCATTCCCTACAGATCGGTTCATGGCAACTCTGACTCCTCCAATTGAAGGC
TACATTGAGAAGGTTAAGGAAGCTGCACGGGAGTAGTGAGAAGGGGAAGCTCAGATAACC
AGAGGTTGAATCTCCTGTCTTTTTTCTTCGTTATATTAAACACTATTCTAACTGTTTAGA
TTACTTCAGAAGAAGGTCGAGCTTGTACTCAGTTTTAAAGGTTGCACATCATTTTATTTA
AGTGTTATGCTGCATTTTTTTTATAATGGCTCAGGGATTTAAATGACCTCCTGGATTGTT
ATCCACAGTTTTGTAGAACCAATAGTCTTACAATTCTCTAAGAACACTTGCTCGTGAATT
GTTATCCATAGTTTTGTAAAACTTCCCATTTTAGAACCGAGAGAAAATGGATCTCTGGGA
AAAGTTGAATTTTTTATGTTAGAACTTCCCCTTTTTTAGACTTTTAAGGTGCAAGTATCT
TATGAAATGAGTAGTGTTGATGATATTCTGTTATCCCTGAAGGTGCTCATTTCAGGTAGT
CAACAGGACCTGTAGCATACTATCTTGAAGTTAGATGATGTCTAGGAAAGCCACAGATAA
AACTTTTTTTATAGCATGTCTTTTCTGATTTGCACAAAGGAATTGATATTATTTGTCTTC
ATTTTCTTTGAGAATGCATTGTACAATTTGAATTGCATTTTGTTTTCTTTTTCCTGTTTG
GTTTCATACTGTCTGTTGAGTGATTGAGGCTTGATGTACATGGGTTTATTATTATGATGC
GTATCATAGTACTCAAGCTCCTTCACAGAAATAAAATCATGCAGCGTGTAGTAGATTAAC
TAGATTCATAGGCTCTGATCAGCTTATTTTGCTGTTTCTTAATATTATCTTTCATGATTC
TTATGCAGGTAGAGTTATGCTTGCATGTTAGGACTTATTTGGTTGTTGGAACCTATCTAT
TACTGAAGTTGAAACGTGACTTCAGGAAGTCGCACATTCACGCCAAAGAGATGAAAAGAG
TTGCTGAATTAGATCTAGTCCTTGTGTTTTAGTTAATAATATGCCTGTATGCTTTTGATA
ATTCCATGTGGGCTAAAATTTGTGACCAAATCTGTTGAATTTACGTGTTTGCAAGGTTTT
ATAGTAACTTTGGTTTCCTTATCAAATTTGAATTCTATACGATGTTCTTTGAAGCCTTAC
TAATAGAACATGATGTGAACGTTAAATTTTATGGTATGTTGATGATTGTTAACAGGGATT
TGCAATAGTAGTGATACAAATTGTAAACATTTATTCTTTAACCCTACTAATTATAACTGG
TCTGCCCATGCCTGCAATGGATCTTGTTATTTTTCAAAGGTTTAGAGCTTAAAAGCAAAG
GTTAGTCTAATAGCATTGGTGAGGCCAGTAGTGGGATGATCAATGACATAGGGACATGAA
TTTGATTGCCGAGTACAGAAGGGGGAAGAATCTTGTAATTCTCCTCTTTTATGAAGTATG
ACTTGTACGAGGAGTTATGAATGTACCAAATGGCGCAAGCAGGGAAGCCTCTGCAGGCCC
TAGTCTTTAAAATAAGGAACTAGATGACCAGACCTGAAACTACTCCACAGAAACAGCCAT
GCATACTAAACTAAATTTTGATGTATTATAGATTTAGTGGTATGCTAAAGTCAACGAAGA
GATTCGACCATCATATTTCTGTATAAAAAGTTTGAACTTTCTGTATGAATACAACTATAC
AAGTCTCTATCCCTCACCATTATCAGCTTAGAATGACACTTTGATTGAGGTGCTAAAAAA
GATGGGGAAGGCAAGCAAATGGATTCTGAACTTTCTGATAGGAAAGCAGGAGAAGAAGGA
AGCTCTTTTGATTGAGAAATGTGTGTCTTCTACACCCAAACCAAGCCACCCGGTGTCTCC
AAAAGTTAAGCGCAGATGGAGCTTCGGAAGATCATCTCACAGGGTTTCGAAATCTGTTGA
TTCGATTGACACCACTAAACTGGCATTGAAGCCTCAGCAGAATCATGCCTTACGGGTATC
AATAAAGGCTGAGAATGCTGCTGCTTCGTGCTCATTTGGTACAAATCTGCATCCGAAACT
ATTATGATTCCGACAATTTAAATCTACCATGCTCATTACTTACTTTGTTTTCAGGCAAGG
AAAGCTTTACATGCCTTGAAAAGTCTAGTGAAGTTACAAGCACTCATAAGAGGTCACTTT
GTGAGGAAACAAACTAATGCTACTATGAGGCGCATGCATGCTTTGTTGGCTATCCAGGTT
CGAGCTCGAGTTCAGAGAATTCAGATGGCAGAGGCAGCTGCACAGGTTGATAATAAAAAG
CAGTCATCCATTAAAAGAGGTTCCCCTCATGCCAATGAAGTTCAAAGGGTAATTAGTCTT
TCCTCCTTCAATCTGAAATTTTTGTGCTAGTTCTTAACCTATATGGAAAATGATTTCATA
ATTTTGATTTTCTATAATTTAAGATTGTTCATTTCAATACCACACAAACTTAATTGAGCT
ATACAATTATTGTTACTTGTGCTGAGCTCCTCATGTTCAAGAACAACAAAATTCAAGTTA
TTGTAACTAGTTCCCCTACTATTTTCTTATCAAACAAGAAAGCTTTTCTATCTTAGTTGA
TTGGATTCATGTTTGCCCTTTTATTGCAGAAGAAAATTTATATGACTTCCAATGAATCAC
AAATAGTTTCGAAGAGTACAAGCGGCTACCTGAATCATTCACAAACTGATCAGACTCATC
AGAGGATTGATCATAGCTACACATCATTTTCTTCCCATCGTCTGTCCATCTCCAACCGGC
ACAAATACAATGAAACATTGTTAATAACACCAGAAACTAGTCCCCAAATGCCTTCACCCA
AACGAAAGCCAACAAGATCCTACATCCTTTTTCAACAGCATGATTCTCTAGTTGAGCCTA
CATGTTATGACTACTCATTCATGCCTAGTTACATGGCCAACACACAATCTTCAAGGGCCA
AAAAAGTCAGGTCACAGAGTGAACCTAAGCAACGACCTGATGGGAGCAATAAATATAAAA
GCAAGGACACAGGGCTCGTAGATTCAACAGATGAACAGTTTCTGAAACGTTCGTCTTCAC
AGTTCAAAACCAATGATCAGAAAAACCATGATCGGTTTGGTAAGCTCTATAGAACAAGAA
GATCGTTTGAGGATAACAAGTATGATTACATTAATCCAAGTCATTCCCAGTATACTGAAT
CTCTGGCTTCAGAGGTAAATTGTTTAACTCAGATGAATTTTTTTTGTTTTGAACCAAACT
CAGATGAATTTTGCAGGTTGATATACACAAATATTTGTTGGCCTTGTCTCATTATTGTCT
AATTGCAATTCATTGTGTGATTGCAGCCCCATGTGATATTGTACTAATAGCTCCTCGCAC
ATCGATATTGAGTTGGGAAAGGTAAACGGATTCGATGCTGAAGATCAAATTCTCTTGTAA
TCAGTAAAAGTAAAAGTTCAGTGAAGTACACTATACTAATTAACTAATTGTACTTGTTTA
TGATATCAATTGCAATGCCTGACAATACTTATCTGAAGTTACCTTCATTTGAACTTTTAT
TTGGAACATGATGCAAGCACTTAATACTTGCGGTTCTCTGTGTTTACCTTCTACGGTTAA
ATTACTTCGGATCTCATAATAAGAAGAAAATGCAAGAGATTTGAAAGTCGGGAAACATTT
TAGTGCATTTTCACCATACAAGTTACAGAACTCAGTATCTAACTAAATACCTCTCTTGAC
AGTCCCATAAAAATGAAAACCTATTTAGAGCAGCTCTTTGGAAATTAAACTAGAAACCCT
CCTGGTCTATTTACTTGACATTAGTATTTTCCTTAATGATCTTGGTCAACCAAATAGCAG
TTTCCCTAGGACACACATTCCCAGGCCCAAAAGGCTTAAGCACCACCTCAAGTTCTTGAT
ATTTTCCATCTTGGAACAATCTTGCACAAAGCTCAAGCAGCGCTTCTGAAGCTTCAGCCC
TCTGCTGCAATGATGAGGTGTCAGGCCAGCGGCAGCTTGATGATGCTCCTCCTGCATCAG
CAGGTGTGTCTTGAACACTGCACTCATGAGGTCTCTCTTCCTAATCACATTTCTGACCTT
TCTCCTCCATGTTTGAAGGGTAGTCATTATCAAATGACTTCAGGAAGCTAGATGATGGAG
TTGGAAGGGAATTGACAGTAACATCATCGTGAGATTCATGAAAGAGAATGACACCTACAT
TGGTCTTCACCTGTGGCTCGGATAAGTTGTTTTTGTGAGTCTGGGGTGCCTTCTTGATCC
GCTTTGCTGACCGAGCAGTAGTGGTGGCTTTCAAAGCTTCTGGTGCCTTCTTGTGCATTC
CTCTAGTAGTCACCATCCTGTTCTTTCTTTCAAAATTACTAGAGAACAATAATATTGTAA
TAGCAATTGGTATGTTTCTTGTTTTCGTGTGTAAGACTTATATAGAGTACTGATTGATGA
ATGACGACATTCCCACATGTAGCTAGGAATAGAACCTTCTCCCTGTATAAGTAGGACTTA
CGAAAAGGATCACGTATGGAAAGCAACTTAATTAACGGCCAAGATATCCTAACAATTTTC
TATTTTCCTAAAAAGTTAGGAAAATACTTGCTAGTTATGTCAAGGGTTATAATCCTACAA
TACAACTCCTCGTGCTGCTCCTCTTTTCTGTTATTTCCGCTGCTTCCGACTCATCCATGT
TTGGTTTTAAGTTTTTATCGACTTATATGTGTCACTACTGTTGTTCAATGCATTGCGATG
CAAGTTGTAAGAGGTGTACAGCCAAGCACCGACACTACTGTTATGATGGATAGTACATTC
TCTACCGCCGCATCCGCTGCTTCCGACGCCACCGCTGAGTTAATAAGAAAGAATACCAGT
GAAACCTTACAACCTGATCAAATATTTTGGAAGGCCACGGTTGCCACAATATTCAACTTC
CTATGGAAGGCGGCCACCACCTTCGAAGCCCCGCGGCTATTGTATCTGTTTTTATAGTAT
TTGAACACAGGTGACAATTACAAGTAATTATAACCGATGACTCAAACGAAGTTTGTCCAC
GGTGATGACTAGTCTGAGATGGTAGCCTACAATGAACATCTGACTAGATGCCTAAATTCC
TCTTGAGAAGCTGAGAACAAAACCTCAGAACTACAAAACTATTAGTCAGAAATATGATAC
ATTTCGGACGTGTGGCATCAGCTCATTAGATACTTTGAACTAATTAATCTCATCATCCTG
TTTGACAGTATTTTCCTTGATGCTCTTAGTTAACCAAATAGCAGTTTCCCTAGGATCCAC
CTTCCCAGGACCAAAAGGTTTCAGCAACACCCCAAGCTCTTCATACCTTTCGTATTGGAG
CAACCTTGCACTAAACTCGAGCAACCCTTCCAAAGCTTCAGCCCTCTGCTGGTACGATGA
GGTGTCAAATCGGCGGCGTGTGTCTGATGAGGTCCGGCTTGATGCTCCGCCAGCAGTTGC
ATTCTGATCAGAACATGCATCACTTCGGTTTTCTCTGTCAACTTGAAACATGCTGCGGTC
AATTCCCTGCCATGCACCCGTGAAACTAAGCCTGCGAGAGGCTTTATCAAATATCTGAAC
TGTGCACTTGTCTTTCATGATTGAACGGTCACCAGATTGTGGAGAACCAGATGAGCCCTG
CACAGAGGTTGGTGACCCTCTACGGGTAGGCAGAAATTGTTCTTCATACAATTCTTCCTC
ATAAGATGCTAATGGGAATTCAGCTATCCGGTCAATTCGAGGGGAATTGACAGAGACATC
AGGAGATTTAATACAGTGTAGGACACCAACACTAGGCCGGAAAGGGGATTGTTTTTGAAT
TGCAGGTCTTGTTGAAAATGGCAGTGATGCTCTGCGAGTTGTAGTTACTGCTTTGTCCTG
AGTGCGTAAAACGGGAATCTGGAAAGATAACATAGATTAACTCAAACCAGTGAGTCTAGC
AATACTTGCCATTCAAAAAATTAAAAATTTACAAAATAAGGGAGAGAAGGAGACATAGAG
AGAGAGATCTCCCAAATGATCTTACCGATGAGCGATTCTTTGGCTCCATCCATCTCTTGG
ATGTGGCAGAAGCTTTTGCTGGAGTAATTAGCTGAGTCTGGACATTACTTGAAGTTTTAG
AAGCAATTGGCTGCTTGCGAATTGACTTTTTTTGGGTGGCACCAACAGACGTTCCTGTGA
ATTCTTGCTTCAGATAATGGAACTTGTCATTCATGTCTTGGGTAGAGCACACAGAATCTT
GCTCACCTCCAGAAATACTAGGATTTAAAGTCCTATCATTGCTTAATGTACGCCGCTTCT
CCTGGTATGTTGAGTATCGAACATCTTCTGTCTCAGAAAATCTAGTTTTCTTCAAGTAAT
TGGGGCTATTGATTTTGAGATGAACCTTTTGAACATAAGGCTGAAGATGTGGGTGACCGA
GCAGCTCTGCAGCCTGCTCTAACAAAAAGTAGTTCAAATGAGATGTACAGTACTATCGTT
CTTTTTGCAAGATGTAGGCTAGAAAAAGTACATACACTTGGTCTGAGTTCTGGGTTTTTT
CGAAGCATGGTTTTAACAAGGCCTCGACTGAGAACAGAAATAAGCAAAACATTAAGTCAA
CAATATTCTGTTATGAAAAGAAACAGAAGATGTTAGGAGACAGGAAATTAAACTAAAATT
ACTTTTGTCACTAATTAGTAACTTAGGCAAGTTAAAGTGACAAAAGTATCAAAGTAATTG
GAAGTCAATTCCATATACAGAACTTAAGAAACACAGAAACCAAACATAGACTAACATGCA
GTTGAATGAATAGCCATAGAAACCAACAGACTAAGAAAACACTTACAATGCACTGGTGTA
CTTTGTGGGAAGGGGAGCCACTATAGACTTGTTAATTTTGGTAATAAGTGCTTGTATATC
CTGTTTGAGAAACAGGAAATTAATAAGGAACAAATATACCAATAGAAACATGTGAAAGTA
AGTGGGAGTATCTTCAAAATAGGAGGTCTGGAAACTTACGAATGCTTTAAATGCAGGCCT
GTGAGATGTCATTTCATATATGCAGCATCCTGGATAAAATATGTTAAGTACATTAAAAAA
GGCAGCTAAGAACAGAAGAATTCCAAAAACACAGTTCTTACCCAAAGACCAAATATCTGA
TTTGGAACCATAAGGTATATCAGCAAGAAGTTCGGACACATATAGCTAGGAGTTCCGACA
ACCTGAATTTAAGATACCAAGAGATTTTTTTATAGATATCTTCAGGATCATGTGCATAAC
TAAACTTTTGAAAATGCTGAGTTACTTACAGAAGAGGCAAGATCATCTGAAGTCAACATT
TTTGCAAGCCCAAAGTCACCTGCACCCACATTGATCAATTGTGCTCAGCAAAACAACACT
TCCCTTTGAAAGAAATATAGGAATTAATATGACCACTTACCCAGGCGTATGTCTTGATCT
TTTGTTAAGAATATATTAGAACACTGAAGAAATCATAGAACAGTATCAGTACAAAACAGC
CTCAGATATAAAAAGAGTTTGCCAAGTGGACAGGAGAAATGAGTAACTAACCTTGACATC
ACGATGAAGAATATGATTCTTGTGCAAATAGTCAAGTGCCATCAGAAGTTGGACAAGCCA
CTTACAGATTTTCTGATAAGAAAGTTAGCTCCCACAAATTAGATGCAGAGGAGCGAGTTA
CAGGTATATGCATAAAAGTGACTACTGAGCAAGTAACTCATGCATATGAAATTCCACAGG
AAGAGAAGGCAAAGAGAAGACAAGAATTAAAATAAGGGTTCGAACCTCTTCAGGAAAAAG
AATACCATTGGCCTTTTTAATAGCTTCTGCCCTGTACCACACAGAAAAGCAGCATAAGTG
GTCAAGAACATGCAAGGCTTCAAGTCAAAGCGGATGAAACCATGATCATATAAATTATAG
TTTCAACATCAAAGGCAAGGCTTACATGTCTCCTCCAGCACAGTAACCTATTATTATGCA
TACATAGCAACCCTGCAAACCAAGGGATCAATATAAAGCAATGTTAAGCACTGACAACAA
GTTAGGTGCCATACTCCATCAGAATATGAGACTAACTCAAGCAAATCACAAGTTGGGTAA
CCAACAAGTTAAAGTACTTAGAGACTACTGTTCAGGTCTCCATTCACAACTTATCCAATG
AGACTGAATGTGTCCATATTTTACAGAGGATACATTAATTTTCAATGGGTTGAAAGTATT
TAAAGTATTAATTTTCAATGCAGGGGATACCATATAGTCTTCAGGAATTTCAAAAACTGA
AATTCTGGAGCAAGCTCACAAGTTTTTTATAACTTTTAAAAGTTGATATATCTAGACTGA
AGAACAAAAGTGGGATCTGCAAAGTTTTCATCAAAATTACTTTTTGCACATGGTGAAAAA
GTCAGACTCTAACTAAAACATCAGTGTGCTAACCTACTTTCAACAACGGCTTAAAGATAA
TTCTGCAATTCTTGGAGACATGCATACATCTCAGTAATCTAGAGTATTAACATCAGAAGC
AACTAAAGATGAGAAAGAATACGAAGTTACCTTTTCGACCCAAGAATCTTTATACTCCAC
AATAAATGGATTTTTGAATTTAGAAATGAGCTCCATCTACACAAAGAAGAAAAGAGTCAA
TCTGTGGATATTTCATATAACATTAACACAAACTAATCAAAGGTTCAAAATGGAGCAGAT
CCTAGCTAAGGATACTATTTATATGAAGCCTAGTTCATGTCTAACATAGACTGTAATAAC
AAATGAATCGCATAGGAATCCAGACAATCTAAGAGTGCCCACAAGTAATGTGAACTGTTC
CTTGAGACAATCAAGATGAGCAATACTAACCTCCTGATGTGCAGATCTCCGTGATCTATC
AGTCTGGCGAGCAAGACGTATTTTTTTCAGCACATACCTTCATTTATCAGAAAGGAAAAA
TCAAGACCATATTAAAACTTGCATGGTAATCGAAGGAATAGTTGACCAGTGCATAGTCCC
AAGAAAGTAAATATGGATACAGAAAAATAAAAAGTAAATTCCAGTCTTACTTCTTCTTTT
CGTGCTTATGCCTGACAAGAAGTGCAGAACCGAACGCTCCTTTCCCAATTTGCTCCAGAA
CTTCGTATTGCTCCATAATGTTGGTTCAATTTATCTTTTCTGAGGCAACACGAAAATGGT
TTTAATCTCATAGGCAGCAATACTTATCAGTTCTTGGAAATTAAAACAGACTTCAGCGTA
GCAAAGTAGAATCAAGGCATAGCTTCTTGTGAAGTTAATTAAGATTTCAATATGTTACAA
TCAGGTATTTCAATTTCTCATCAGAAACGAACTACGAAAATCATTACCACAATGTATTCC
ACTCAAATGCCCACAATGCAACTCATTTCTCATATGATTTTCCCTACTAACTGAAACCTC
AGTAAGTTATAACTGAAATTCAATGTGGTGAAAAGTCATTAGAGAACATTTTGGAAAGAA
ACAAAATATATTCGAAGTGTGTCAAGTCTCAAATCAGCTCATTCAAATCTGTCGGTACTT
TCAGATACCATCAGTTAGGAAAAGGAAAATACAGCAGAAAATACTCAAAACTGTACTATA
TACCATGTATTGCTTAATTTCCCACACTTTCTATATATACAGTCAAAAATTAAAAAGAAA
AAAGATGATGCAAACCACAAACCATGAACTATAACTTGAACACTCAGCAGGAACTAGCCA
AACACCAAAAACCCATAAAGATTTAGACAGCAGAAAACACATTCCACCAACAAAAAAAAG
CCAACACCTTTAGTGCCAAAAGAGAGGAGATTTGCAAGACCTGAGTGTATAGGCAAGTGA
GTTGGATCCAGAGAGATCACAATGCAGGTGGGAAAGGACACATTAGCAGTAACAGCAGCA
GCTATAAACGATACCGTTTCCGGACAAGAAGAATACAAAGAATAAAACCCAGAAGAAGAA
TTGAAGAGGAAGTTGCAGTGGCTCCTTCGCCCATTAGCCTCTATTGGTTTTTTTCACTCC
TCTCCATCTCTCAAGCTTTTAAGAAACTGACAAAAAACTGAGAGAGAAAAAGAAAGAGAA
AGATTACATTGCTTAATTGTTATATACAATAGTGGTCTCTACATTAAGAAACACATAAAT
TTTAGGGGGAGATTCATTTTATTAGTTTTTTATTGGAATAAATATTGTTGGATGTCTGGT
TAGAGGAAGAGATGGGGTTGATGATGGTCAATGAGACTTGAATAGTAGAAGGGAGGTCAT
TTTTATTCTTCTGATTGTGAAAAGGAGAGAAGTGAGGGTAAACTCTGTCATGGAGGACAC
TGACAAACAAGGGGTGGGTAGCCCTGAGGGGAGGAAGGAGGGTCATGGCCCCCATTAATT
TTGTCACAGCTTTGTTGGTGCAGCTTGACTTTCCTTAGATTTCTTCTCCTCTTCTAAATC
TTCTCTCAGATCTTATCCACTTACTAATCTACTGGTTCTACTCTATAGATTTTTCTTCTA
TCTTTCTTCATGTTTGAAATTTTTCTTCTTGGTTGAGTGAAATTGGATCTTATTGTGTGA
GACAGCTTGCGAATTCAAGCATCCTCATGAATGCGAGTTTAACTCTAAAATTATATGATG
TTAAAGATCAATTATTACTCTCTAAAATTATTCTATATAAATGCAAGTGACATAAAGTTT
AGCTTCTTCATTTGTAATAGCCCTCTACTCCAAAATTTGAAGTCATTGTCTTAACACATA
GGCTTCTCGTACGTAAATCTAGCTTAAGAACTAGAGGGTTTAACGTTATATACTGTTAAT
CGATTTTCACTATTTGTAATATAATTATCAATCATGTAACATTAGAAACAAATCAACTAA
TGTAAAAAGATTGAGATATAAAAAATCTAAATAAAAATAATTTAAACGTCAGAACATACA
ATTTTAAAATGTAAAAAAGACATGAACGTTGCGGGTTGCCATATCATTATTGTTAATGAG
ATTTCAACAGCACTGATTCACCGTCAAGAAAGCAAAAACCCTATCCTTTGTTTGCTATCA
TTAACAAAAAGAACCCCCATCATTTCCAACTGCAAAATTTTCCGGACGTAGAGTTATGGC
AGGCACGAGCAAGATTTCATGTGAACCACTTATTGTAAACCCAGCATAATTAAGCAAAAT
TACTTCTTCGGGAAGAGATTAAGCACAAAATTATATAATTAAATATCACTAAGATAAAGC
CCAAATCACCTTTATTTCCATTATTTATTTCTAAAAATAATTAAATAATTAATCTGACCC
GACCAAGGGAAGCAGGGTGGGGGCCCGCACCATCACTCGGAGCCCAATCAAGACTCTCAA
TCACGAGGCTTACTATCCGGCGCTTTTTAATATTTCGTGAAAAGACCGTAATGACCTTGC
ATGGTTTGAAGTTGCTGTCGACGTGCTGGGAGCATATTCATGACAAAATGGTCTCTTTCA
TGGTGCTGGAATTATAGTATAGAAATTAGAAAATCATAAAAGAATAATTCCATTTTTCTT
TTCTTTCTTTTTGGTTGAATCACTTTGATCGTTAATTGATAATGTGTGTGTCAATAATAT
TGATATGTTCCCAAGATTTATGTTTTGAAGCAAGTTAGATAGTCTATTGTTGTATGTATA
GAACGTTGTTACGACAGGATAAAAAATTACTGTGTGTTTTATTATGTTTAGTTTAAGTAT
AGACTAAAATGATATCAAGTATGAACGATTTTAGAATGACACCTCTGTTGTGATGAGTAG
GAATCATAATTTTGATCAACAAGAGAGAAAGATTTGAGAACTTGACAATTAAGCCGTGTG
GAACTAGGGTGGTTTAAGCAAATTGGGAGAAAATGAATGCTTGGATTTTCCAAAGTACAA
AGGGTGAAGGCTTCTTTGATGCTGCAATGAAGGGTTTTTATAGCATCCGCGTTAGGGTTG
TTGCGTTACTTGTGTTTTAGGCAACAACCCTAGATGATACTGAGACTAGCATGAGTAATA
GCACCATTGATGATACTGATACCTACCAGCTGATACAAAAAGCTAACCAATCTGCAATGC
TTTCCTCTCATCATTTTAGTTCTGTCATGCTAAGAAAGTGAAGCCCTTCTTTACCTAAAA
TGAGAAGTACTACGTGATTGCTCTGTGTGTGTGTGTGTATAGATAGATATACATGAGCCA
GATTATGTAAAGCAGTAATGAACAACTCGTGAAAGTAAAAAATCATGAACAGCTATGTTA
CAGGATGATGAAGAAGAAGCAACCTCAGACTCTTTGTGACTGGCGAGCCCACAACCACCT
TCCTTTTGTTGTTTTGGTAATTGCATTTGCATGAAACCCTCCAAAAATTGAGGGCTACTT
TTGTGTATGAAAGTTTAATTTGCATTTTAATTTCCTCCATTGTTTATGGACGCATGAGGA
GGTTGTTATTTTCTGGTTTATTGATGTATTTTCACTCCCATCCTTATATCATCTACTCAG
AGATATATATATTTCTTGAAAAAGGTCTCCTCACAATATAAGAACATGTAGTTTAGTACC
ATTAGAAAAGCGCACTTTTACTAGGCTCTTGAAATGGATTATTATACTTCAATTTACACA
AAAATTAGAAACCTAGGCAAGTGAGATAGCATACAAAGTTTGCATTTTAAGTTTCCCCTG
TTAACGTAAAAAAAATAAAAACACTAGCCAACATCTTACAATTTAAATCTAACTATTATA
TACAAAAGTTTTCATTTTAGTTTCCTCCATTATCTCAAACTTATTGTGAACTTAGATGTT
GCAACTTCGAGATGTATTTTGAGTCCTCGTCTATTTAAATCCTTCCTCACTCGCACATAG
CTAGTCTTCTCACAAGATAAGCATATACCTAGTTTCATGAGAAAAATGCCACGAAATAGA
ACACACTTTTGGAGCAAGATTTGGATACACCAATTTTGGGCCCTTGAAAGTGGGCTGATA
GGTAAGTCCTGGCCCATGCATATTGGTTAGCCACAAGTAACAGTACGTGGTCAAACCTCT
TTAAGTTACCCCATTTGTTAAACGGTAAAAGGGAAAGGTCAGATCAGAAGGAGAGTCTCG
TACAAGTCACTCACGTATAGCACAAACCTCATACGTGTTGACTTCTGACCCTTTTCTAAT
CCGGTACTCCAAACCCCGTCCGATAATTGGTCCCCACACTGACACACACGTGGGGGTGCG
TGTATGCTATCGCTGCTGCTCCTAGCACAATTGCTCAGAGCGGCAGACGGGGGCTGAGAT
ACAGTGTGGCGTACAGACAAATCCATCACATGCGCTCCTCATACGTGGCGCTGCCTAACT
TGTCAGGCCGTGTGCTGTCCTTTTGGGGTGGGACCCGCCTCTCCCTGAGCTGAAGCCTGA
AGGATACGACAACGTATTGTAGGCTCTGCCACTGCCACTGCCAGCTGGGTGAGGGTGGCC
CCCACCCCGAAAACAGAAACATTATGTCATGCAGACATGCATATTGCATGTGTTGTCAAT
TTTCTTATGCCAAAAATCCCCAAAATCCCAAAGAGAGACCCAAATATCTGAATTTTCTAA
TTTTAATTTTAGTGAAATAATTAAACTTTATGCATTTGTGATTCTATTGTAATTATTATG
ATTTTCAGGTGAAGGACATGCGTTGGGCGTATGATATTCAATAGTCAGTATCTCGTTTAG
AAGAGAGATATATAAATTTAGTTATAAGTCTTTCAGTATTGTCTTTGATTCATGATTGAT
CGAATGTGTCGGTGAGTCGTGACTTGGTTAATTAAAGTGTTTAACTAAGAACTTTTAGGT
CATGTGTTCAAATCTCATTAAACATATGTAGGGTAATGATTGATCGAATATTATGATTTT
CATATTAAAGAGATAAAATAAGTTCTTCAACAGGTAATTAGTGAAATTTTGTTGATTACT
CTCTATCCAGAAACTAGAGTGCTCTTAATCCTAAACACATGCTTGACTCGATCAGATCAC
TCTTCTGGTATTATAATGGCACAGGCACAATTATTCTCTATTTGTACAAGCATGATATAT
GGCATATTTTATGGTATACTACTTCCTATGTTTCAGTGTAAAATATAAACATGTATAAAA
ATGTAACAATGAGATGAGAACATTGTAGCGTTGTGTCGAAGGCGATGGCGAGCTATAGCT
ATCACAGTATAGTAATCGAGAGCGAATATGGAAATAATAAAATGACAGTCTCATTTGAAA
TATGGTCCTAATTTGTTTATCTGTCGGTGCTCACGACAAAACAAATTTTCAGACACATAT
TATCCTGCCATGAAATATTATATATTCCAAATAAAAATAAAATTTCATGTCAACTGCAGA
TCGAGTACTAGCTACCACATGTTCACCGATCTAAGACAAGGAAGAAAAAAAGTATCATAT
TATTACTGAAAATATTGCACACACAAATATGCAAAACATCAGAATTCGAAATCAAAAGCT
GCCGGTACCACATTGTTTTTCTCACCTTCAGCTAGAGGTGATGACTGGTTCTCCGGTGAA
CGTTTCCCCGGCGGCGCTGCTTGGTGGTCGGAAGGAGGTACGAGTATGCCTTGGTTGTAC
AAAGTGCTTAGTTGATGAAAATAAGGGCAAGTCCTCGAGTCAAGCGACCTCTTCTTGTTC
ACATCCTTTGTTTTCCTAAAGTACTTATTGATGTTCTCCCATTTCTCTTTGCACCTCTTG
GCGTTTCTCTTGTAACCCATCTCCGACATCCCTTGTGAGATTCTCTCCCACAGTGGAGCC
TTGATCACGTCTTTATCCTTGTCTTGTTGATCGGCATTGTTGAAGAAACTGCACCGGAGG
TTGATCAGAGCCAAGACTTCGTCCCTCGGCCACCTCTTTCCGAGGTCTTGCGGCTTGTCG
TTCGAGCTAGGGTTTTGGGTTTTGAGATGATCGGAGCTAGGGTTTTCCGGAGGCGGAGAT
GAAACAGCAGGCAGTTTTGGGTTGATATTGCTCAGATTGCTGGAACTAGGGCTTTGTGGT
GCAATGGCTTCAGTCAGTGAAGTGGGTGTGCTTGGAATATTTTGGGTGTGGAAAGTAGTT
GTAGTAGACTTGTGAGCTTTGCTTGCAGTTGGGACCATTGTGGATGATGTTATTGGTTCT
TGATCAGTTTCCTTTTGGCCATTACTAGGGTTAGTACTACTACTAGTACTAACTGATGAT
GTGAATTTCTTCAAGAACTGAATGATTGTAGCTTGTCTATCACCTGCAACAGCTTGTTCT
TGTGCCATGGTTTCAAGCTCCTTGTTCATCCTATCCATCTCTTGCTTCTTCCAGGCTTCT
TCCTTTGCAAGCTTCTCTTCATCTCTCCTCACCATGTCTTCAAGTAGCTTACTGTGAATC
TCTTCTTGTTGAGCCATCAACTTGTTCACAATGTCCTCACAGAAACCTTTCAGCATTTCA
AATCTCCTTTGCCTCTTCCTCTTCTTGTTGTTGCTCTTTGCTCTAACAACTTCCGCCTCT
TTCTCACTCACCGTTTGATCATTGCTTGGTGACTCTTGAGCATCCGAAGCTGGTTGATGA
CTTTTATCTTGGTGATCTCCTAGTTCTTCACTTGGCTTTTCAACTTCTACTGCTAATTCC
TTTTGGGTAACATTCTTTTCTGGTTGATCCTCAGCTGGGTTCTGAGGTGGCTCGACTGGT
GGTGGTTGATAGAGCTGCTCAAGCTCACCGAGAAACCTGAAGTTCTTGTTGAAGTTGATG
TTGTTGAAGTACCTGCTTTCCTCTTCAAACTTCTCCTTGCACTTCTCTGCGCTCCTTTTA
AAGCCTGCCTCTGCTAGCTTCCTGCAGCTCTCATCCATCCCATCACAAACTCATTCAGCA
GAAGCAGAATATTATTGAGCAAAGCGTTTATCCATCTCGACCCTCTTAATAAATAAATAA
AACTGTACGAGGGGATCTTTGTGTTATTTAGAGAATATGTACAAAATGGTCATCTGGTTC
TCTTCCTCTCATAAACACATGAATAAACAGTAACTCAAAATTCCATTTGCATCAATCCCT
ACTTCAGACTAATCAAATCTATCTTAAGATTCTTAACCCTAGCTAAGAACAAGATTTAAT
CTTGCTGGATGGAAACTTCAACTGTATGAATAAGCAGTAGTGACTATAGTTATGTAGGTA
TAGTACCTTGATACATGTTCCCAAGTGAACTCAGGGAACCAATTCTCCATGGTAGATCTG
ATCCGGAGAAGTGCAAGCAGCTCATCGTTACTCCAGGGATCACTAGGCAATTCCGGTGCG
GCTCGCTGTCGTTCGATCTCCATATTCGATGAGGGCAAGACCAAGGTAGTGCTGCTTTCT
TGCTTCTCTTGATCATTTCCGCGTCGGTGAAGTACTACAGACGGATGCAGAAGCTGATTG
TGAGGAGGTGGCTGAAGCTGCACAAGTTCTTGAGGCGGTGGTGGAGGAGGAGGAGGGTTG
ATGATGTTGTAGTTATGATGATGATGCTGGTGGTGATGATCGAAGGGTTGGAGATTAGGG
AAGGAAGAGAGGGGAATATTGGGAAGAGGGAGAGGGAGTGAAGTTCTTGAGGCTGCTATG
AATTGGTGCAACTGCTCAGCTGGGTCGACTTCATCGAACATAGTTGCGTTTTTGAGTTTC
TTTACTCTCTCCGTTTTGCTCTCACTACTCACTGTAAATTAAGATAGCAGCTAAAATGTT
AGAAAGGCAAGACTACAAAAACACCAAACCTTCCTTCTCTTTCTAGCTCTCTTCTATCAA
GGACTTTTGTCCTATGCTTCTATCATGGAAGAGAAGAGATAGCCCACCACACCGTTTTAG
AAGAAAGTGAAGTCACCCTCAATTGGGGAGGAAATAACTTAGCTCAACTAAGGGTGGCAT
TGTAATTTCATTATATGTGTCTATTGCAAACCTATTGGTACCTATATTAACTAATTCTAT
ATGTCACTTATTTTGCTAAGACTAGTCGTAAGTCTTAATTAAATAGCTAGAGATTTTCCA
AAGTAAGCAATTAACAAATCTTATTGACTTTGATGTGTGTCGGTTTGAATTCGTCAAAGA
ACTAAAATCAACGATGTACATGATTCCTGGAAAATGATACTTAAAATAGGGAAATGAGAA
AAATTATTTGAAAAATTTGGGAGTATTTGGGGACCTCTAGAATCCTATGCAGTAGCTGAT
GCTCATGATGGTGTAATTAAGGGCAAGGGGGATGGCAGGACACGTGAAGACATGCAGAGT
CGGGGACCAAATTATTTAAGGAAGGTGGGTCTTTCCAAAGGGTACATGAGGGAGGGACTA
TCCTAAACCATGCTACGCTCGATCTCTCTCACCACCCCCATTTCAAATCAAAGGGTAGTA
CCTTAGCCTCGCTTCGCTTAGCTGCCCTGCCCTGGCCTTTCAAGTTTGAACACCATTCGG
CAATGATCCAACAACATCATTGTGCTTGTTTCTTGTGTTGGATTGTTGGGTGCTTCTGGG
TTTTGCAACTTTTGACACGAAGGTCGAATATTTCACTCTTTACATGGAAATTATCATGCA
TGCTTGTTAAGGGTCCTTGTAGTTTTGGATGAAAGGGTCCTTGT-AGTTGGCTCAAGTCA
TCAGAAAGCAATCAATCTCTTAGGTACATAAGGTAATTATCAAATCTTCCGATGTGGAAA
GTTACCATAATAAGAAAACTGAAATTTTCTCTTAAGTAATGGAGAGAAACGTGAAAGAGC
AGTACTAAGATACATTCCG
>Group_7_Bi_subgenome
CATATGTAAAAGCTTCCAATGGCGGGCTGATTCTGTAGACTGAAAGAAGCTTCTGTTCTT
AAACAAACGTGAAGAGGATATCGTTGCCATCTGTTCACGTTATAAATTTGCAATTGGGAC
ATTTTTTAGGTGTCACATCTTGGTTTGACAAAGTCAACAATATGCTACTAGAAGAACATA
AATATCAACTTATTTGGAACAATGAAATTTATGGGGTTGATAGGGTTTGATTAATGCGAA
ACCAAAACGAATTGACGCATATATGATAATATTGGTCCCTTTGTTGAAATGAAACACCTT
TCTGAAAAACATTTTTCAGTTTCAATAGAGGAGATAATCTAGAGGGGTTGACACAATCTT
TGTGCCGTTACAAGACTCTTAACTAACCAATGGCTACAAAATCAGAAGAGGTAGAGCTGA
AGGAAGATGCCAATATTGCCCAGATAGATAAAGATGCACGAAGTTTCCCAGAGAGATCAG
AGAAATGTTCAACTCCTTCGAGCGGTTATGTAAAAACCTCAAAAATTTGGTCAGATGTCT
CTTGTCGCAATTAATCTGGCATATGGTGCAGATCAAAATGTCTTTAGAACGAACAATTTT
ACAAGCAAATTTCTGCGTCTGAAATTGGAAGGGGTGCATCTTCTATCCTCATTACATGCA
TGTTTGCATCTGCATTTCATAAATAAGCCTAACTATCAAAGTCAGAATCCTATTCGATCT
TTGTGTTATTTAAGGAGCTTATTCACTTGTACAAATTATGGTTCGTTTGTTTATGGATTG
ATCTATATATATGCACTAGTATTGTTGCTGTGCTAATAGTGACAGGCCGGTAGTATCGTT
ACAAAAGGAACCGTAGGTCTTGCCGGAGGATGATCCATTATATATGGTCGCCGGCGGCCT
TAATCAAGGCAACAATTTTGTAAAGACGTACTCCCATGCAAGGCAAGAAGCCCTAGGATG
TACTTGTGCTCTGCAACGGAAGGTTCAATACTGATCGACTCCAACTGTCTTACTAATCAA
ACCATGCCTGCTGTTAGCAGTGGGAAAGAGTAACTTCACCTTTATGTTTCCCTGATTGCT
AAAATATGATGCTTATAGCTGTATTTGGTTGTTGAAGTTTGAAACTTTAGATATGGCATT
GCTTTGGGAATCGATATAATGGGTTTCGTGAGGCTATTGCTGGTTGCAAGCTTCTGAGTT
TCGATTATGTTATGGACACTTCATTGTGCAACCAGTCTGAAGTTTCATATCTTGTGAACT
TTTGGCAGTGTAGTATTTTAAGTTGTGGGTGTGATTTGGGTTTTGCATTTGAGTGGTGGA
TGAAGTGAATAGTGATTTCTTACTTTGTTGTGAGTGAGCAGGTGATTGAGAAACAAGACG
TTGATATATTGTGCTGAAGAGCTTGGTGGGATTTAGAAAATGATACGAATCTTAAAGATT
AAGCCGCTAATATCTTTGCTTGAGTCTTCTTCTGGCCACCACTTCCTTCAGAGGTGCTCT
GTGAGTGGGACTTCAAAGGGCAAGGCGAAGGTGAAAACTGCAGCCCCGCTGAAGCGCTCA
AAGATAACTACGAAAAAGGGTTCTGCAGATGCTGCTCCTAAAGGTGCAGGAGGGAAAAGA
TATGCTGAAAGAGAAAAATTTTATGAGCAATGCTTAAGTGCACCTACACCTGTCAGGTAC
CTGACGGGGAAGGAGAGACAACGTGAAGCTGAGAGAGCGAAGTTGGGACTTATTAGCAAA
GATCGACAGCGTGAAATTGATATGAAGAAAAAGAAGAAGCCAGAATTTCAGATCTCAGAA
AAACCAACAGTTATTGGACCTCCTGGTTTGGATTTGATATCACTAGGTTTGGTTGATGAG
GAGAAGTTACCAAAATATGAACTGACTGCTGAAGATGGCCAGCGGCTTGCTAAGGAGTAT
AGCAGGGTGTTGATGAGGCGTCACCGGGCAAGGCAAGCAGCAGAGTCAACACTTTTGCGT
TTGAAGAAGGAGGCTATTGAGGCATTGCCTGAACATTTGAAAGCAGCAGCATTGGTGCCA
GACATGACTCCATTCCCTACAGATCGGTTCATGGCAACTCTGACTCCTCCAATTGAAGGC
TACATTGAGAAGGTTAAGGAAGCTGCACGGGAGTAGTGAGAAGGGGAAGCTCAGATAACC
AGAGGTTGAATCTCCTGTCTTTTTTCTTCGTTATATTAAACGCTATTCTAACTGTTTAGA
TTACTTCAGAAGAAGGTCGAGCTTTTACTCAGTTTTAAAGGTTGCACATCATTTTATTTA
AGTGTTATGCTGCATTTTTTTTATAATGGCTCAGGGATTTAAATGACCTCCTGGATTGTT
ATCCACAGTTTTGTAGAACCAATAGTCGCACAATTCTCTAAGAACACTTGCTCGTGAATT
GTTATCCATAGTTTTGTAAAACTTCCCATTTTAGAACCGAGAGAAAATGGATCTGTGGGA
AAAGTTGAATTTTTTATGTTAGAACTTCCCCTTTTTTAGACTTTTAAGGTGCAAGTATCT
TATGAAATGAGTAGTGTTGATGATATTCTGTTATCCCTGAAGGTGCTCATTTCAGGTAGT
CAACAGGACCTGTAGCATACTATCTTGAAGTTAGATGATGTCTAGGAAAGCCACAGATAA
AACTTTTTTTATAGCATGTCTTTTCTGATTTGCACAAAGGAATTGATATTATTTGTCTTC
ATTTTCTTTGAGAATGCATTCTGCAATTTGAATTGCATTTTGTTTTCTTTTTCCTGTTTG
GTTTCATACTGTCTGTTGAGTGATTGAGGCTTGATGTACATGGGTTTATTATTATGATGC
CTATCATAGTACTCAAGCTCCTTCACAGAAATAAAATCATGCAGTGTGTAGTAGATTAAC
TAGATTCATAGGCTCTGATCAGCTTATTTTGCTGTTTCTTAATATTGTCTTTCATGATTC
TTATGCAGGTAGAGTTATGCTTGCATGTTAGGACTTATTTGGTTGTTGGAACCTATCTAT
TACTGAAGTTGAAACGTGACTTCAGGAAGTCGCACATTCACGCCAAAGAGATGAAAAGAG
TTGCTGAATTAGATCTAGTCCTTGCGTTTTAGTTAATAATATGCCTGTATGCTTTTGATA
ATTCCATGTGGGCTAAAATTTGTGACCAAATCTGTTGAATTTACGTGTTTGCAAGGTTTT
ATAGTAACTTTGGTTTCCTTATCAAATTTGAATTCTATACGATGTTCTTTGAAGCCTTAC
TAATAGAACATGATGTGAACGTTAAATTTTATGGTATGTTGATGATTGTTAACAGGGATT
TGCAATAGTAGTGATACAAATTGTAAACATTTATTCTTTAACCCTACTAATTATAACTGG
TCTGCCCATGCCTGCAATGGATCTTGTTATTTTTCAAAGGTTTAGAGCTTAAAAGCAAAG
GTTAGTCTAATAGCATTGGTGAGGCCAGTAGTGGAATGATCAATGACATAGGGACATGAA
TTTGATTGCCGAGTACAGAAGGGGGAAGAATCTTGTAATTCTCCTCTTTTATGAAGTATG
ACTTGTACGAGGAGTTATGAATGTACCAAATGGCGCAAGCAGGGAAGCCTCTGCAGGCCC
TAGTCTTTAAAATAAGGAACTAGATGACCAGACCTGAAACTACTCCACAGAAACAGCCAT
GCATACTAAACTAAATTTTGATGTATTATAGATTTAGTGGTATGCTAAAGTCAACGAAGA
GATTCGACCATCATATTTCTGTATAAAAAGTTTGAACTTTCTGTATGAATACAACTATAC
AAGTCTCTATCCCTCACCATTATCAGCTTAGAATGACACTTTGATTGAGGTGCTAAAAAA
GATGGGGAAGGCAAGCAAATGGATTCTGAACTTTCTGATAGGAAAGCAGGAGAAGAAGGA
AGCTCTTTTGATTGAGAAATGTGTGTCTTCTACACCCAAACCAAACCACCCGGTGTCTCC
AAAAGTTAAGCGCAGATGGAGCTTCGGAAGATCATCTCACAGGGTTTCGAAATCTGTTGA
TTCGATTGACACCACTAAACTGGCATTGAAGCCTCAGCAGAATCATGCCTTACGGGTATC
AATAAAGGCTGAGAATGCTGCTGCTTCGTGCTCATTTGGTACAAATCTGCATCCGAAACT
ATTATGATTCCGACAATTTAAATCTACCATGCTCATTACTTACTTTGTTTTCAGGCAAGG
AAAGCTTTACATGCCTTGAAAAGTCTAGTGAAGTTACAAGCACTCATAAGAGGTCACTTT
GTGAGGAAACAAACTAATGCTACTATGAGGCGCATGCATGCTTTGTTGGCTATCCAGGTT
CGAGCTCGAGTTCAGAGAATTCAGATGGCAGAGGCAGCTGCACAGGTTGATAATAAAAAG
CAGTCATCCATTAAAAGAGGTTCCCCTCATGCCAATGAAGTTCAAAGGGTAATTAGTCTT
TCCTCCTTCAATCTGAAATTTTTGTGCTAGTTCTTAACATATATGGAAAATGATTTCATA
ATTTTGATTTTCTATAATTTAAGATTGTTCATTTCAATACCACACAAACTTAATTGAGCT
ATACAATTATTGTTACTTGTGCTGAGCTCCTCATGTTCAAGAACAACAAAATTCAAGTTA
TTGTAACTAGTTCCCCTACTATTTTCTTATCAAACAAGAAAGCTTTTCTATCTTAGTTGA
TTGGATTCATGTTTGCCCTTTTATTGCAGAAGAAAATTTATATGACTTCCAATGAATCAC
AAATAGTTTCGAAGAGTACAAGCGGCTACCTGAATCATTCACAAACTGATCAGACTCATC
AGAGGATTGATCATAGCTACACATCATTTTCTTCCCATCGTCTGTCCATCTCCAACCGGC
ACAAATACAATGAAACATTGTTAATAACACCAGAAACTAGTCCCCAAATGCCTTCACCCA
AACGAAAGCCAACAAGATCCTACATCCCTTTTCAACAGCATGATTCTCTAGTTGAGCCTA
CATGTTATGACTACTCATTCATGCCTAGTTACATGGCCAACACACAATCTTCAAGGGCCA
AAAAAGTCAGGTCACAGAGTGAACCTAAGCAACGACCTGATGGGAGCAATAAATATAAAA
GCAAGGACACAGAGCTCGTAGATTCAACAGATGAACAGTTTCTGAAACGTTCGTCTTCAC
AGTTCAAAACCAATGATCAGAAAAACCATGATCCGTTTGGTAAGCTCTATAGAACAAGAA
GATCGTTTGAGGATAACAAGTATGATTACATTAATCCAAGTCATTCCCAGTATACTGAAT
CTCTGGCTTCAGAGGTAAATTGTTTAACTCAGATGAATTTTTTTTGTTTTGAACCAAACT
CAGATGAATTTTGCAGGTTGATATACACAAATATTTGTTGGCCTTGTCTCATTATTGTCT
AATTGCAATTCATTGTGTGATTGCAGCCCCATGTGATATTGTACTAATAGCTCCTCGCAC
ATCGATATTGAGTTGGGAAAGGTAAACGGATTCGATGCTGAAGATCAAATTCTCTTGTAA
TCAGTAAAAGTAAAAGTTCAGTGAAGTACACTATACTAATTAACTAATTGTACTTGTTTA
TGATATCAATTGCAATGCCTGACAATACTTATCTGAAGTTACCTTCATTTGAACTTTTAT
TTGGAACATGATGCAAGCACTTAATACTTGCGGTTCTCTGTGTTTACCTTCTACGGTTAA
ATTACTTCGGATCTCATAATAAGAAGAAAATGCAAGAGATTTGAAAGTCGGGAAACATTT
TAGTGCATTTTCACCATACAAGTTACAGAACTCAGTATCTAACTAAATACCTCTCTTGAC
AGTCCCATAAAAATGAAAACCTATTTAGAGCAGCTCTTTGGAAATTAAACTAAAAACCCT
CCTGGTCTATTTACTTGACATTAATATTTTCCTTAATGATCTTGGTCAACCAAATAGCAG
TTTCCCTAGGACACACATTCCCAGGCCCAAAAGGCTTAAGCACCACCTCAAGTTCTTGAT
ATTTTCCATCTTGGAACAATCTTGCACAAAGCTCAAGCAGCGCTTCTGAAGCTTCAGCCC
TCTGCTGCAATGATGAGGTGTCAAGCCAGCGGCGGCTTGATGATGCTCCTCCTGCATCAG
CAGGTGTGTCTTGAACACTGCACTCATGAGGTCTCTCTTCCCAATCACATTTCTGACCTT
TCTCCTCCATGTTTGAAGGGTAGTCATTATCAAATGACTTCAGGAAGCTAGATAATGGAG
TTGGAAGGGAATTGACAGTAACATCATCGTGAGCTTCATGAAAGAGAATGACACCTACAT
TGGCCTTCACCTGTGGCTCGGATAAGTTGTTTTTGTGAGTCTGGGGTGCCTTCTTGATCC
GCTTTGCTGACCGAGCAGTAGTGGTGGCTTTCAAAGCTTCTGGTTCCTTCTTGTGCATTC
CTCTAGTAGTCACCATCCTATTCTTTCTTTCAAAATTACTAGAGAACAATAATATTGTAA
TAGCAATTGGTATGTTTCTTGTTTTCGTGTGTAAGACTTATATAGAGTACTGATTGATGA
ATGACGACATTCCCACATGTAGCTAGGAATAGAACCTTCTCCCTGTATAAGTAGGACTTA
CGAAAAGGATCACGTATGGAAAGCAACTTAATTAACGGCCAAGATATCCTAACAATTTTC
TATTTTCCTAAAAAGTTAGGAAAATACTTGCTAGTTATGTCAAGGGTTATAATCCTACAA
TACTACTCCTCGTGCTGCTCCTCTTTTCTGTTATTTCCGCTGCTTCCGACTCATCCATGT
TTGGTTTTAAGTTTTTATCTACTTATATGTGTCACTACTGTTGTTCAATGCATTGCGATG
CAAGTTGTAAGAGGTGTACAGCCAAGCACTGACACTTCTGTGGCGGTGGGTGGCGGATTT
TCTTTTGTTGCATCCGCTGCTGCCGACGCCACCGTTGAGTTAATTAGAAAGAATACCGGT
GCCACCTTACAACCTGTTCAAATATTTTGGAAGGCCACGGTTGCTACAATATTCAACTTC
ATATGGAAGGCGGCCACCACCTTCAAAGCCCCGCGGCCATTGTATCTGTTTTTATAGTAT
TTGAACACGGGTGACAATTATAAGTAATTATAACCAATGACTCAAACTAAGTTAGTCCAC
GGTGATGACTAGTCTGAGATCGTAGCCTACAATGAACATCTGACTAGATGCCTAAATTCC
TCTTGAGAAGCTGAGAACAAAACCTCAGAACTACAAAACTATTAGTCAGAAATATGATAC
ATTTCGGACGTGTGGCATCAGCTCATTAGATACTTTGAACTAATTAATCTCATCATCCTG
TTTGACAGTATTTTCCTTGATGCTCTTAGTTAACCAAATAGCAGTTTCCCTAGGATCCAC
CTTCCCAGGACCAAAAGGTTTCAGCAACACCCCAAGCTCTTCATACCTTTCGTATTGGAG
CAACCTTGCACTAAACTCGAGCAACCCTTCCAAAGCTTCAGCCCTTTGCTGGTACGATGA
GGTGTCAAATCGGCGGCGTGTGTCTGATGAGGTCCGGCTTGATGCTCCGCCAGCAGTTGC
ATTCTGATCAGAACATGCATCACTTCGGTTTTCTCTGTCAACTTGAAACATGCTGCGGTC
AATTCCCTGCCATGCACCAGTGAAACTAAGCCTGCGAGAGGCTTTATCAAATATCTGAAC
TGTGCACTTGTCTTTCATGATTGAACGGTCACCAGATTGTGGAGAACCAGATGAGCCCTG
CACAGAGGTTGGTGACCCTCTACGGGTAGGCAGAAATTGTTCTTCATACAATTCTTCCTC
ATAAGATGCTAATGGGAATTCAGCTATCCGGTCAATTCGAGGGGAATTGACAGAGACATC
AGGAGATTTAATACAGTGTAGGACACCAACACTAGGCCGGAAAGGGGATTGTTTTTGAAT
AGCAGGTCTTGTTGAAAATGGCAGTGATGCTCTGCGAGTTGTAGTTACTGCTTTGTCCTG
AGTGCGTAAAACGGGAATCTGGAAAGATAACATTGATTAACTCAAACCAGTGAGTCTAGC
AATACTTGCCATTCAAAAAATTAAAAATTTACAAAATAAGAGAGAGAAGGAGACATAGAG
AGAGAGATCTCCCAAATGATCTTACCGATGAGCGATTCTTTGGCTCCATCCACCTCTTGG
ATGTGGCAGAAGCTTTTTCTGGAGTAATTCGCTGAGTCTGGACATTACTTGAAGTTTTAG
AAGCAATTGGCTGCTTGCGAATTGACTTTTTTTGGGTGGCACCAACAGACGTTCCTGTGA
ATTCTTGCTTCAGATAATGGAACTTGTCATTCATGTCTTGGGTAGAGCACACAGAATCTT
GCTCACCTCCAGAAATACTAGGATTCAAAGTCCTATCATTGCTTAATGTACGCCGCTTCT
CCTGGTATGTTGAGTATCGAACATCTTCTGTCTCAGAAAATCTAGTTTTCTTCAAGTAAT
TGGGGCTATTGATTTTGAGATGAACCTTTTGAACATAAGGCTGAAGATGTGGGTGACGGA
GCAGCTCTGCAGCCTGCTCTAACAAAAAGTAGTTCAAATGAGATGTACAGTACTATCGTT
CTTTTTGCAAGATGTAGGCTAGAAAAAGTACATACACTTGGCCTGAGTTCTGGGTTTTTT
CGAAGCATGGTTTTAACAAGGCCTCGACTGAGAACAGAAATAAGCAAAACATTAAGTCAA
CAATATTCTGTTATGAAAAGAAACAGAAGATGTTAGGAGACAGGAAATTAAACTAAAATT
ACTTTTGTCACTAATTAGTAACTTAGGCAAGTTAAAGTGACAAAAGTATCAAAGTAATTG
GAAGTCAATTCCATATACAGAACTTAAGAAACACAGAAACCAAACATAGTCTAACATGCA
GTTGAATGAATAGCCATAGAAACCAACAGACTAAGAAAACACTTACAATGCACTGGTGTA
CTTTGTGGGAAGGGGAGCCACTATAGACTTGTTAATTTTGGTAATAAGTGCTTGTATATC
CTGTTTGAGAAACAGGAAATTAATAAGGAACAAATATACCAATAGAAACATGTGAAAGTA
AGTGGGAGTATCTTCAAAATAGGAGGTCTGGAAACTTACGAATGCTTTAAATGCAGGCCT
GTGAGATGTCATTTCATATATGCAGCATCCTGGATAAAATATGTTAAGTACATTACAAAA
GGCAGCTAAGAACAGAAGAATTCCAAAAACACAGTTCTTACCCAAAGACCAAATATCTGA
TTTGGAACCATAAGGTATATCAGCAAGAAGTTCGGACACATATAGCTAGGAGTTCCGACA
ACCTGAATTTAAGATACCAAGAGATTTTCTTATAGATATCTTCAGGATCATGTGCATAAC
TAAACTTTTGAAAATGCTGAGTTACTTACAGAAGAGGCAAGATCATCTGAAGTCAACATT
TTTGCAAGCCCAAAGTCACCTGCACCCACATTGATCAATTGTGCTCAGCAAAACAACACT
TCCCTTTGAAAGAAATATAGGAATTAATATGACCACTTACCCAGGCGTATGTCTTGATCT
TTTGTTAAGAATATATTAGAACACTGAAGAAATCATAGAACAGTATCAGTACAAAACAGC
CTCAGATATAAAAAGAGTTTGCCAAGTGGACAGGAGAAATGAGTAACTAACCTTGACATC
ACGATGAAGAATATGATTCTTGTGCAAATAGTCAAGTGCCATCAGAAGTTGGACAAGCCA
CTTACAGATTTTCTGATAAGAAAGTTAGCTCCCACAAATTAGATGCAGAGGAGCGAGTTA
CAGGTATATGCATAAAAGTGACTACTGAGCAAGTAACTCATGCATATGAAATTCCACAGG
AAGAGAAGGCAAAGAGAAGACAAGAATTAAAATAAGGGTTCGAACCTCTTCAGGAAAAAG
AATACCATTGGCCTTTTTAATAGCTTCTGCCCTGTACCACACAGAAAAGCAGCATAAGTG
GTCAAGAACATGCAAGGCTTCAAGTCAAAGCGGATGAAACCATGATCATATAAATTATAG
TTTCAACATCAAAGGCAAGGCTTACATGTCTCCTCCAGCACAGTAACCTATTATTATGCA
TACATAGCAACCCTGCAAGCCAAGGGATCAATATAAAGCAATGTTAAGCACTGACAACAA
GTTAGGTGCCATACTCCATCAGAATATGAGACTAACTCAAGCAAATCACAAGTTGGGTAA
CCAACAAGTTAAAGTATTTAGAGACTACTGTTCAGGTCTCCATTCACAACTTATCCAATG
AGACTGAATGTGTCCATATTTTACAGAGGATACATTAATTTTCAATGGGTTGAAAGTATT
TAAAGTATTAATTTTCAATGCAGGGGATACCATATAGTCTTCAGGAATTTCAAAAACTGA
AATTCTGGAGCAAGCTCACAAGTTTTTTATAACTTTTAAAAGTTGATATATCTAGACTGA
AGAACAAAAGTGGGATCTGCAAAGTTTTCATCAAAATTACTTTTTGCACATGGTGAAAAA
GTCAGACTCTAACTAAAACATCAGTGTGCTAACCTACTTTCAACAACGGCTTAAAGATAA
TTCTGCAATTCTTGGAGACATGCATACATCTCAGTAATCTAGAGTATTAACATCAGAAGC
AACTAAAGATGAGAAAGAATACGAAGTTACCTTTTCGACCCAAGAATCTTTATACTCCAC
AATAAATGGATTTTTGAATTTAGAAATGAGCTCCATCTACACAAAGAAGAAAAGAGTCAA
TCTGTGGATATTTCATATAACATTAACACAAACTAATCAAAGGTTCAAAATGGAGCAGAT
CCTAGCTAAGGATACTATTTATATGAAGCCTAGTTCATGTCTAACATAGACTGTAATAAC
AAATGAATCGCATAGGAATCCAGACAATCTAAGAGTGCCCACAAGTAATGTGAACTGTTC
CTTGAGACAATCAAGATGAGCAATACTAACCTCCTGATGTGCAGATCTCCGTGATCTATC
AGTCTGGCGAGCAAGACGTATTTTTTTCAGCACATACCTTCATTTATCAGAAAGGAAAAA
TCAAGACCATATTAAAACTTGCATGGTAATCGAAGGAATAGTTGACCAGTGCATAGTCCC
AAGAAAGTAAATATGGATACAGAAAAATAAAAAGTAAATTCCAGTCTTACTTCTTCTTTT
CGTGCTTATGCCTGACAAGAAGTGCAGAACCGAACGCTCCTTTCCCAATTTGCTCCAGAA
CTTCGTATTGCTCCATAATGTTGGTTCAATTTATCTTTTCTGAGGCAACACGAAAATGGT
TTTAATCTCATAGGCAGAAATACTTATCAGTTCTTGGAAATTAAAACAGACTTCAGCGTA
GCAAAGTAGAATCAAGGCATAGCTTCTTGTGAAGTTAATTAAGATTTCAATATGTTACAA
TCAGGTATTTCAATTTCTCATCAGAAACGAACTACGAAAATCATTCCCACAATGTATTCC
ACTCAAATGCCCACAATGCAACTCATTTCTCATATGATTTTCCCTACTAACTGAAACCTC
AGTAAGTTATAACTGAAATTCAATGTGGTGAAAAGTCATTAAAGAACATTTTGGAAAGAA
ACAAAATATATTCGAAGTGTGTCAAGTCTCAAATCAGCTCATTCAAATCTATCGGTACTT
TCAGATACCATCAGTTAGGAAAAGGAAAATACAGCAGAAAATACTCAAAACTGTACTATA
TACCATGTATTGCTTAATTTCCCACACTTTCTATATATACAGTCAAAAATTAAAAAGAAA
AAAGAAGATGCAAACCACAAACCATGAACTATAACTTGAACACTCAGCAGGAACTAGCCA
AACACCAAAAACCCATAAAGATTTAGACAGCAGAAAACACATTCCACCAACAAAAAAAAG
CCAACACCTTTAATGCCAAAAGAGAGGAGATTTGCAAGACCTGAGTGTATAGGCAAGTGA
GTTGGATCCAGAGAGATCACAATGCAGGTGGGAAAGGACCCATTAGCAGTAACAGCAGCA
GCTATAAACGACACCGTTTCCGGACAAGAAGAATACAAAGAATAAAACCCAGAAGAAGAA
TTGAAGAGGAAGTTGCAGTGGCTCCTTCGCCCATTAACCTCTATTGGTTTTTTTCACTCC
TCTCCATCTATCAAGCTTTTAAGAAACTGACAAAAAACTGAGAGAGAAAAAGAAAGAGAA
AGATTACATTGCTTAATTGTTATATACAATAGTGGTCTCTACATTAAGAAACACATAAAT
TTTAGGGGGAGATTCATTTTATTAGTTTTTTATTGGAATAAATATTGTTGGATTTCTGGT
TAGAGGAAGAGATGGGGTTGATGATGGTCAATGAGACTTGAATAGTAGAAGGGAGGTCAT
TTTTATTCTTCTGATTGTGAAAAGGAGAGAAGTGAGGGTAAACTCTGTCATGGAGGACAC
TGACAAACAAGGGGTGGGTAGCCCTGAGGGGAGGAAGGAGGGTCATGGCCCCAATTAATT
TTGTCACAGCTTTGTTGGTGCAGCTTGACTTTCCTTAGATTTCTTCTCCTCTTCTAAATC
TTCTCTCAGATCTTATCCACTTACTAATCTACTGGTTCTACTCTATAGATTTTTCTTCTA
TCTTTCTTCATGTTTGAAATTTTTCTTCTTGGTTGAGTGAAATTGGATTTTATTGTGTGA
GACAGCTTGCGAATTCAAGCATCCTCATGAATGTGAGTTTAGCTCTAAAATTGTATGATG
TTAAAGATCAATTATTACTCTCTAAAATTCTTCTATATAAATGCAAGTGACATAAAGTTT
AGCTTCTTCATTTGTAATAGCCCTCTACTCCAAAATTTGAAGTCATTGTCTTAACACATA
GGCTTCTCGTACGTAAGTCTAGCTTAAAAACTAGAAGGTTTAACGTTATATACTGTTAAT
CGATTTTCACTCTTCGTAATATAATTATCAATCATGTAACATTATAAACAAATCAACTAA
TGTAAAAAGATTGAGATATAAAAAATCTAAATAAAAATAATTTAAACGTCAGAACATACA
ATTTTAAAATGTAAAAAAGACATGAACGTTGCGGGTTGCCATATCATTATTGTTAATGAG
ATTTCAACAGCACTGATTCACCGTCAAGAAAGCAAAAACCCTATCCTTTGTTTGCTATCA
TTAACAAAAAGAACCCCCATCATTTCCAACTGCAAAATTTTCCGGACGTAGAGTTATGGC
AGTCACGAGCAAGATTTCATGTGAACCACTTATTGTAAACCCAGCATAATTAAGCAAAAT
TACTTCTTCGGGAAGAGATTAAGCACAAAATTATATAATTAAATATCACTAAGATAAAGC
CCAAATCACCTTTATTTCCATTATTTATTTCTAAAAATAATTAAATAATTAATCTGACCC
GACCAAGGGAAGCAGGGTGGGGGCCCGCACCATCACTCGGAGCCCAATCAAGACTCTCAA
TCACGAGGCTTACTATCCGGCGCTTTTTAATATTTCGTGAAAAGACCGTAATGACCTTGC
ATGGTTTGAAGTTGCTGTCGACGTGCTGGGAGCATATTCATGACAAAATGGTCTCTTTCA
TGGTGCTGGAATTATAGTATAGAAATTAGAAAATCATAAAAGAATAATTCCATTTTTCTT
TTCTTTCTTTTTGGTTGAATCACTTTGATCGTTAATTGATAATGTGTGTGTCAATAATAT
TGATATGTTCCCAAGATTTATGTTTTGAAGCAAGTTAGATAGTCTATTGTTGTATGTATA
GAACGTTGTTACGACAGGATAAAAAATTACTGTGTGTTTTATTATGTTTAGTTTAAGTAT
AGACTAAAATGATATCAAGTATGAACGATTTTAGAATGACACCTCTGTTGTGATGAGTAG
GAATCATAATTTTGATCAACAAGAGAGAAAGATTTGAGAACTTGACAATTAAGCCGTGTG
GAACAAGGGTGGTTTAAGCAAATTGGGAGAAAATGAATGCTTGGATTTTCCAAAGTACAA
AGGGTGAAGGCTTCTTTGATGCTGCAATGAAGGGTTTTTATAGCATCCGCGTTAGGGTTG
TTGCGTTACTTGTGTTTTAGGCAACAACCCTAGATGATACTGAGACTAGCATGAGTAATA
GCACCATTGATGATACTGATACCTACCAGCTGATACAAAAAGCTAACCAATCTGCAATGC
TTTCCTCTCATCATTTTAGTTCTGTCATGCTAAGAAAGTGAAGCCCTTCTTTACCTAAAA
TGAGAAGTACTACGTGATTGCTCTGTGTGTGTGTGTGTATAGATAGATATACATGAGCCA
GATTATGTAAAGCAGTAATGAACAACTCGTGAAAGTAAAAAATCATGAACAGCTATGTTA
CAGGATGATGAAGAAGAAGCAACCTCAGACTCTTTGTGACTGGCGAGCCCACAACCACCT
TCCTTTTGTTGTTTTGGTAATTGCATTTGCATGAAACCCTCCAAAAATTGAGGGCTCCTT
TTGTGTATGAAAGTTTAATTTGCATTTTAATTTCCTCCATTGTTTATGGACGCATGAGGA
GGTTGTTATTTTCTGGTTTATTGATGTATTTTCACTCCCATCCTTATATCATCTACTCAG
AGATATATATATATATATATATATATCTCCTCACAATATAAGAACATGTAGTTTAGTACC
ATTAGAAAAGCGCACTTTTACTAGGCTCTTGAAATGGATTATTATACTTCAATTTACACA
AAAATTAGAAACCTAGGCAAGTGAGATAGCATACAAAGTTTGCATTTTAAGTTTCCCCTG
TTAACGTAAAAAAAATAAAAACACTAGCCAACATCTTACAATTTAAATCTAACTATTATA
TACAAAAGTTTTCATTTTAGTTTCCTCCATTATCTCAAACTTATTGTGAACTTAGATGTT
GCAACTTCGAGATGTATTTTGAGTCCTCGTCTATTTAAATCCTTCCTCACTCGCACATAG
CTAGTCTTCTCACAAGATAAGCATATACCTAGTTTCATGAGAAAAATGCCATGAAATAGA
ACACACTTTTGGAGCAAGATTTGGATACACCAATTTTGGGCCCTTGAAAGTGGGCTGAAA
GGTAAGTCCGGGCCCATGCATATTGGTTAGCCACAAGTAACAGTACGTGGTCAAACCTCT
TTAAGTTACCCCATTTGTTAAACGGTAAAAGGGAAAGGTCAGATCAGAAGGAGAGTCTCG
TACAAGTCACTCACGTATAGCACAAACCTCATACGTGTTGACTTCTGACCCTTTTCAAAT
CCGGTACTCCAAACCCCGTCCGATAATTGGTCCCCACACTGACACACACGTGGGGGTGCG
TGTATGCTATCGCTGCTGCTCCTAGCACAATTGCTCAGAGCGGCAGACGGGGGCTGAGAT
ACAGTGTGGCGTACAGACAAATCCATCACATGCGCTCCTCATACGTGGCGCTGCCTAACT
TGTCAGGCCGTGTGCTGTCCTTTTGGGGTGGGACCCGCCTCTCCCTGAGCTGAAGCCTGA
AGGATACGACAACGTATTGTAGGCTCTGCCACTGCCACTGCCAGCTGGGTGAGGGTGGCC
CCCACCCCGAAAACAGAAACATTATGTCATGCAGACATGCATAATGCATGTGTTGTCAAT
TTTCTTATGCCAAAAATCCCCAAAATCCCAAAGAGAGACCCAAATATCTGAATTTTCTAA
TTTTAATTTTAGTGAAATAATTAAACTTTATGCATTTGTGATTCTATTGTAATTATTATG
ATTTTCAGGTGAAGGACATGCGTTGGGCGTATGATATTCAATAGTCAATATCCCGTTTGG
AAGAGAGATGTTTAAGTTTAGTTATAAGTCTTTCAGTATTGTCTTTGATTCATGATTAAT
CGAATGTGTCGGTGAGTCGTGACTTGGTTAATTAAAGTGTTTAACTAAGAACTTTTAGGT
CATGTGTTCAAATCTCACTAAACATATGTAGGGTAATGATTGATCGAATATTATGATTTT
CATATTAAAGAGATAAAATAAGTTCTTCAACGGGTAATTAGTGAAATTTTGTTGATTACT
CTCTATCCAGAAACTAGAGTGCTCTTAATCCTAAACACATGCTTGACTCGATCAGATCAC
TCTTCTGGTATTATAATGGCACAGGCACAATTATTCTCTATTTGTACAAGCATGATATAT
GGCATATTTTATGGTATACTACTTCCTATGTTTCAGTGTAAAATATAAACATGTATAAAA
ATGTAACAATGAGATGAGAACATTGTAGCGTTGTGTCGAAGGCGATGGCGAGCTATAGCT
ATCACAGTATAGTAATCGAGAGCGAATATGGAAATAATAAAATGACAGTCTCATTTGAAA
TATGGTCCTAATTTGTTTATCTGTCGGTGCTCACGACAAAACAAATTTTCAGACACATAT
TATCCTGCCATGAAATATTATATATTCCAAATAAAAATAAAATTTCATGTCAACTGCAGA
TCGAGTACTAGCTACCACATGTTCACCGATCTAAGACAAGGAAGAAAAAAAGTATCATAT
TATTACTGAAAATATTGCACACACAAATATGCAAAACATCAGAATTCGAAATCAAAAGCT
GCCGGTACCACATTGTTTTTCTCACCTTCAGCTAGAGGTGATGACTGGTTCTCCGGTGAA
CGTTTCCCCGGCGGCGCTGCTTGGTGGTCGGAAGGAGGTACGAGTATGCCTTGGTTGTAC
AAAGTGCTTAGTTGATGAAAATAAGGGCAAGTCCTCGAGTCAAGCGACCTCTTCTTGTTC
ACATCCTTTGTTTTCCTAAAGTACTTATTGATGTTCTCCCATTTCTCTTTGCACCTCTTG
GCGTTTCTCTTGTAACCCATCTCCGACATCCCTTGTGAGATTCTCTCCCACAGTGGAGCC
TTGATCACGTCTTTATCCTTGTCTTGTTGATCGGCATTGTTGAAGAAACTGCACCGGAGG
TTGATCAGAGCCAAGACTTCGTCCCTCGGCCACCTCTTTCCGAGGTCTTGCGGCTTGTCG
TTCGAGCTAGGGTTTTGGGTTTTGAGATGATCGGAGCTAGGGTTTTCCGGAGGCGGAGAT
GAAACAGCAGGCAGTTTTGGGTTGATATTGCTCAGATTGCTGGAACTAGGGCTTTGTGGT
GCAATGGCTTCAATCAGTGAAGTGGGTGTGCTTGGAATATTTTGGGTGTGGAAAGTAGTT
GTAGTAGACTTGTGAGCTTTGCTTGCAGTTGGGACCATTGTGGATGATGTTATTGGTTCT
TGATCAGTTTCCTTTTGGCCATTACTAGGGTTAGTACTACTACTAGTACTAACTGATGAT
GTGAATTTCTTCAAGAACTGAATGATTGTAGCTTGTCTATCACCTGCAACAGCTTGTTCT
TGTGCCATGGTTTCAAGCTCCTTGTTCATCCTATCCATCTCTTGCTTCTTCCAGGCTTCT
TCCTTTGCAAGCTTCTCTTCATCTCTCCTCACCATGTCTTCAAGTAGCTTACTGTGAATC
TCTTCTTGTTGAGCCATCAACTTGTTCACAATGTCCTCACAGAAACCTTTCAGCATTTCA
AATCTCCTTTGCCTCTTCCTCTTCTTGTTGTTGCTCTTTGCTCTAACAACTTCCGCCTCT
TTCTCACTCACCGTTTGATCATTGCTTGGTGACTCTTGAGCATCCGAAGCTGGTTGATGA
CTTTTATCTTGGTGATCTCCTAGTTCTTCACTTGGCTTTTCAACTTCTACTGCTAATTCC
TTTTGGGTAACATTCTTTTCTGGTTGATCCTCAGCTGGGTTCTGAGGTGGCTCGACTGGT
GGTGGTTGATAGAGCTGCTCAAGCTCACCGAGAAACCTGAAGTTCTTGTTGAAGTTGATG
TTGTTGAAGTACCTGCTTTCCTCTTCAAACTTCTCCTTGCACTTCTCTGCGCTCCTTTTA
AAGCCTGCCTCTGCTAGCTTCCTGCAGCTCTCATCCATCCCATCACAAACTCATTCAGCA
GAAGCAGAATATTATTGAGCAAAGCGTTTATCCATCTCGACCCTCTTAATAAATAAATAA
AACTGTACGAGGGGATCTTTGTGTTATTTAGAGAATATGTACAAAATGGTCATCTGGTTC
TCTTCCTCTCATAAACACATGAATAAACAGTAACTCAAAATTCCATTTGCATCAATCCCT
ACTTCAGACTAATCAAATCTATCTTAAGATTCTTAACCCTAGCTAAGAACAAGATTTAAT
CTTGCTGGATGGAAACTTCAACTGTATGAATAAGCAGTAGTGACTATAGTTATGTAGGTA
TAGTACCTTGATACATGTTCCCAAGTGAACTCAGGGAACCAATTCTCCATGGTAGATCTG
ATCCGGAGAAGTGCAAGCAGCTCATCGTTACTCCAGGGATCACTAGGCAATTCCGGTGCG
GCTCGCTGTCGTTCGATCTCCATATTCGATGAGGGCAAGACCAAGGTAGTGCTGCTTTCT
TGCTTCTCTTGATCATTTCCGCGTCGGTGAAGTACTACAGACGGATGCAGAAGCTGATTG
TGAGGAGGTGGCTGAAGCTGCACAAGTTCTTGAGGCGGTGGTGGAGGAGGAGGAGGGTTG
ATGATGTTGTAGTTATGATGATGATGCTGGTGGTGATGATCGAAGGGTTGGAGATTAGGG
AAGGAAGAGAGGGGAATATTGGGAAGAGGGAGAGGGAGTGAAGTTCTTGAGGCTGCTATG
AATTGGTGCAACTGCTCAGCTGGGTCGACTTCATCGAACATAGTTGCGTTTTTGAGTTTC
TTTACTCTCTCCGTTTTGCTCTCACTACTCACTGTAAATTAAGATAGCAGCTAAAATGTT
AGAAAGGCAAGACTACAAAAACACCAAACCTTCCTTCTCTTTCTAGCTCTCTTCTATCAA
GGACTTTTGTCCTATGCTTCTATCATGGAAGAGAAGAGATAGCCCACCACACCGTTTTAG
AAGAAAGTGAAGTCACCCTCAATTGGGGAGGAAATAACTTAGCTCAACTAAGGGTGGCAT
TGTAATTTCATTATATGTGTCTATTGCAAACCTATTGGTACCTATATTAACTAATTCTAT
ATGTCACTTATTTTGCTAAGACTAGTCGTAAGTCTTAATTAAATAGCTAGAGATTTTCCA
AAGTAAGCAATTAACAAATCTTATTGACTTTGATGTGTGTCGGTTTGAATTCGTCAAAGA
ACTAAAATCAACCATGTACATGATTCCTGGAAAATGATACTTAAAATAGGGAAATGAGAA
AAATTATTTGAAAAATTTGGGAGTATTTGGGGTCCTCTAGAATCCTATGCAGTAGCTGAT
GCTCATGATGGTGTAATTAAGGGCAAGGGGGATGGCAGGACACGTGAAGACATGCAGAGT
CGGGGACCAAATTATTTAAGGAAGGTGGGTCTTTCCAAAGGGTACATGAGGGAGGGACTA
TCCTAAACCATGCTACGCTCGATCTCTCTCACCACCCCCATTTCAAATCAAAGGGTAGTA
CCTTAGCCTCGCTTCGCTTAGCTGCCCTGCCCTGGCCTTTCAAGTTTGAACACCATTCGG
CAATGATCCAACAACATCATTGTGCTTGTTTCTTGTGTTGGACTGTTGGGTGCTTCTGGG
TTTTGCAACTTTTGACACGAAGGTCGAATATTTCACTCTTTACATGGAAATTATCATGCA
TGCTTGTTAAGGGTCCTTGTAGTTTTGGATGAAAGGGTCCTTGT-AGTTGGCTCAAGTCA
TCAGAAAGCAATCAATCTCTTAGGTACATAAGGTAATTATCAAATCTTCCGATGTGGAAA
GTTACCATAATAAGAAAACTGAAATTTTCTCTTAAGTAACGGAGAGAAACGTGAAAGAGC
AGTACTAAGATACATTCCG
